# Supplementary material for: Small RNA profiles in soybean primary root tips under water deficit
Source: BMC Syst Biol. 2016 Dec 5;10(Suppl 5):126. doi: 10.1186/s12918-016-0374-0 (PMC5249032; doi:10.1186/s12918-016-0374-0)
Supplement: Additional file 1: Table S1. — The normalized abundances of individual conserved miRNAs. (XLSX 46 kb) [file 12918_2016_374_MOESM1_ESM.xlsx]

## Sheet: Sheet1
Table S1. The normalized abundances of conserved miRNAs.
miRNA	Seq	norm_control1(RPTM)	norm_control2(RPTM)	norm_ws1(RPTM)	norm_ws2(RPTM)	logFC	logCPM	PValue	FDR
gma-miR156a,h,k,n,o,u,v,w,x,y	UGACAGAAGAGAGUGAGCAC	70462	69698	79548	74822	0.181909	14.756	0.017612	0.0565832
gma-miR156q,s	UGACAGAAGAGAGUGAGCACU	68677	67963	77598	73211	0.184984	14.721	0.0184872	0.0587699
gma-miR156b/f	UUGACAGAAGAGAGAGAGCACA	815	891	4172	4051	2.31206	9.8797	1.43221e-108	1.08132e-106
gma-miR156r	CUGACAGAAGAUAGAGAGCAU	149	118	1827	1587	3.71659	8.45243	3.26158e-127	3.28333e-125
gma-miR156c,d,e,i,j,l,m	UUGACAGAAGAUAGAGAGCAC	221718	222806	284514	274542	0.373757	16.5263	2.67958e-07	2.07496e-06
gma-miR156g	ACAGAAGAUAGAGAGCACAG	220565	221693	283055	273172	0.373813	16.5189	3.43624e-07	2.59436e-06
gma-miR156p,t	UUGACAGAAGAAAGGGAGCAC	40	47	61	54	0.443411	4.30271	0.335365	0.645097
gma-miR159d-5p	AGCUGCUUAGCUAUGGAUCCC	184	127	20	49	-2.11539	5.17815	2.55953e-06	1.68038e-05
gma-miR159b,f-5p	GAGUUCCCUGCACUCCAAGUC	10	5	0	0	-5.91047	1.10721	0.147721	0.358473
gma-miR159a,e-5p	GAGCUCCUUGAAGUCCAAUUG	25	28	20	30	-0.034929	3.38288	1	1
gma-miR159a,e-3p	UUUGGAUUGAAGGGAGCUCUA	2337	2338	1759	1739	-0.375057	9.58226	0.000238457	0.00120023
gma-miR159b,f-3p	AUUGGAGUGAAGGGAGCUCCA	119	94	41	59	-1.04151	4.90912	0.0072427	0.026353
gma-miR159c	AUUGGAGUGAAGGGAGCUCCG	5	9	0	5	-1.37216	1.34133	0.587848	0.785532
gma-miR160a,b,c,d,e,f-5p	UGCCUGGCUCCCUGUAUGCCA	1676	1801	1738	1695	0.0248527	9.34315	0.819734	0.93806
gma-miR160a-3p	GCGUAUGAGGAGCCAAGCAUA	815	891	804	981	0.111791	8.36219	0.448678	0.650108
gma-miR162a,b,c	UCGAUAAACCUCUGCAUCCAG	696	547	518	562	-0.158348	7.77337	0.329299	0.645097
gma-miR164a-k	UGGAGAAGCAGGGCACGUGCA	3670	3639	2822	3144	-0.247699	10.2833	0.0171742	0.05577
gma-miR166a,c,l-5p	GGAAUGUUGUCUGGCUCGAGG	4520	4544	3695	4124	-0.167891	10.6306	0.0890169	0.225908
gma-miR166i-5p	GGAAUGUCGUCUGGUUCGAG	159	170	293	266	0.806486	6.3989	0.000488084	0.00223335
gma-miR166h,j-5p	GGAAUGUUGUUUGGCUCGAGG	209	193	95	148	-0.67648	5.93596	0.0256174	0.0781459
gma-miR166a,b,c,d,e,f,g,i,n,o,q,s,t	UCGGACCAGGCUUCAUUCCCC	107043	102157	151501	130190	0.47031	15.4943	2.00779e-08	1.83743e-07
gma-miR166r	UCGGACCAGGCUUCAUUCCC	9030	8640	16497	13906	0.823703	12.1446	2.62647e-19	4.40663e-18
gma-miR166h,k	UCUCGGACCAGGCUUCAUUCC	85428	81086	90312	78961	0.065066	14.9437	0.427818	0.650108
gma-miR166u	UCUCGGACCAGGCUUCAUUC	108694	103670	152687	131259	0.460162	15.51	1.30246e-08	1.22919e-07
gma-miR166j	UCGGACCAGGCUUCAUUCCCG	83619	79342	88873	77646	0.0725053	14.9164	0.386709	0.650108
gma-miR166m	CGGACCAGGCUUCAUUCCCC	179	250	334	330	0.67351	6.69606	0.00298744	0.011717
gma-miR167a,b,d	UGAAGCUGCCAGCAUGAUCUA	50	80	286	310	2.23964	6.12035	1.21807e-13	1.53274e-12
gma-miR167e,f	UGAAGCUGCCAGCAUGAUCUU	487	693	4499	4331	2.94664	9.89354	1.4563e-86	8.79607e-85
gma-miR167c	UGAAGCUGCCAGCAUGAUCUG	880	881	975	1010	0.216709	8.46318	0.0749682	0.195176
gma-miR167g,j	UGAAGCUGCCAGCAUGAUCUGA	492	457	559	650	0.394781	7.67209	0.0113068	0.0391166
gma-miR168a	UCGCUUGGUGCAGGUCGGGAA	93866	90547	103666	95331	0.152003	15.1361	0.0477588	0.134796
gma-miR169a,f,g,m,v	CAGCCAAGGAUGACUUGCCGG	1710	1791	2168	2079	0.321613	9.51017	0.00193495	0.00779141
gma-miR169k,l	CAGCCAAGAAUGACUUGCCGG	413	519	205	163	-1.2992	6.93043	1.39115e-10	1.55603e-09
gma-miR169n	CAGCCAAGGGUGAUUUGCCGG	308	358	61	74	-2.25497	6.23459	5.36513e-16	7.71557e-15
gma-miR169u	CAGCCAAGGAUGACUUGCCGU	0	24	27	15	0.837271	2.7961	0.585375	0.785532
gma-miR169b	CAGCCAAGGAUGACUUGCCGA	10	38	27	15	-0.155381	3.19842	0.886029	0.987607
gma-miR169j	UAGCCAAGAAUGACUUGCCGG	398	523	198	222	-1.08725	6.97773	5.61937e-08	4.84871e-07
gma-miR169t	UAGCCAAGGAUGGACUUGCCUA	0	0	0	5	4.44136	0.290223	0.451538	0.650108
gma-miR169s	AAGCCAAGGAUGACUUGCCGG	706	665	239	182	-1.66251	7.38911	2.55484e-22	5.51115e-21
gma-miR169c	AAGCCAAGGAUGACUUGCCGA	477	481	89	212	-1.61434	6.88692	7.9838e-07	5.47979e-06
gma-miR169e	AGCCAAGGAUGACUUGCCGG	273	349	170	118	-1.07119	6.42045	2.94716e-05	0.000161826
gma-miR169d	UGAGCCAAGGAUGACUUGCCGGU	239	321	170	113	-0.945681	6.3116	0.000756203	0.00335843
gma-miR169p	UGAGCCAAGGAUGACUUGCCG	139	165	0	5	-5.81045	4.87927	1.21876e-23	2.83128e-22
gma-miR169i	UGAGCCGGGAUGGCUUGCCGGCA	15	24	14	0	-1.44595	2.51027	0.349797	0.650108
gma-miR169o,r	UGAGCCAGGAUGGCUUGCCGGC	119	207	7	20	-3.53016	5.06875	2.03573e-12	2.45916e-11
gma-miR169j-3p	UUUCGACGAGUUGUUCUUGGC	55	19	41	44	0.242819	3.97256	0.736379	0.908459
gma-miR169l-3p	CGGGCAAGUUGUUUUUGGCUAC	164	179	95	123	-0.606551	5.73676	0.0353572	0.103669
gma-miR169i-3p	CCGGUGCCAUCCCGUCUCAUA	10	9	0	0	-6.2459	1.33776	0.0584615	0.159057
gma-miR171e,f,g,j,u	UGAUUGAGCCGUGCCAAUAUC	5	14	0	0	-6.24487	1.33755	0.066425	0.174917
gma-miR171t	UUGAGCCGCGUCAAUAUCUCA	0	0	0	5	4.44136	0.290223	0.451538	0.650108
gma-miR171c,o,q-3p	UUGAGCCGUGCCAAUAUCACA	10	19	14	10	-0.23129	2.51582	0.827627	0.939637
gma-miR171n,p	UUGAGCCGCGUCAAUAUCUUA	5	9	14	10	0.805682	2.11111	0.572512	0.775331
gma-miR171i-3p	UUGAGCCGUGCCAAUAUCACG	5	0	0	0	-4.37387	0.286091	0.451538	0.650108
gma-miR171k-3p	UUGAGCCGCGCCAAUAUCACU	25	28	20	30	-0.0349395	3.38288	1	1
gma-miR171b-3p	CGAGCCGAAUCAAUAUCACUC	517	552	184	320	-1.03326	7.20923	1.77247e-05	0.000100997
gma-miR171r,s	CGAGCCGAAUCAAUACCACUC	214	236	89	103	-1.18255	5.92444	1.67183e-05	9.70947e-05
gma-miR171k,l-5p	CGAUGUUGGUGAGGUUCAAUC	10	9	27	10	0.982356	2.5858	0.352908	0.650108
gma-miR171c-5p	AGAUAUUGGUGCGGUUCAAUC	15	9	7	10	-0.444298	2.20132	0.711405	0.89147
gma-miR171b-5p	ACGGCGUGAUAUUGGUACGGCUC	3142	3022	784	833	-1.88616	9.5022	4.84258e-62	2.43743e-60
gma-miR172k	UGAAUCUUGAUGAUGCUGCAU	80	75	48	54	-0.557793	4.63431	0.162925	0.38226
gma-miR172a,b,f,h	AGAAUCUUGAUGAUGCUGCAU	11088	10912	6606	6751	-0.676002	11.6923	7.07203e-16	9.70796e-15
gma-miR172c,d,e	GGAAUCUUGAUGAUGCUGCAG	0	9	7	5	0.444704	1.44464	0.898641	0.994101
gma-miR172i,l	GGAAUCUUGAUGAUGCUGCAU	75	57	27	30	-1.16366	4.20376	0.0207912	0.0647313
gma-miR172h,i,j-5p	GCAGCAGCAUCAAGAUUCACA	627	632	279	266	-1.16475	7.40224	1.46976e-14	1.92985e-13
gma-miR172b-5p	GUAGCAUCAUCAAGAUUCAC	134	99	41	39	-1.49685	4.9053	9.83878e-05	0.000530591
gma-miR319a,b,k,m,j	UUGGACUGAAGGGAGCUCCCU	224	240	211	207	-0.10729	6.38379	0.646649	0.837109
gma-miR319e,h	UUGGACUGAAGGGAGCUCCCU	159	193	184	168	0.0423863	6.0623	0.88623	0.987607
gma-miR319f	UUGGACUGAAGGGGCCUCUU	5	0	0	0	-4.37387	0.286091	0.451538	0.650108
gma-miR319d,i	UUGGACUGAAGGGGAGCUCCUUC	0	0	0	5	4.44136	0.290223	0.451538	0.650108
gma-miR319g,l	UUGGACUGAAGGGAGCUCCUUC	60	61	48	49	-0.27461	4.40576	0.554137	0.757237
gma-miR3522	AGACCAAAUGAGCAGCUGA	10815	10535	24937	26151	1.30308	12.7415	3.78761e-50	1.42982e-48
gma-miR390a,e,f,g	AAGCUCAGGAGGGAUAGCGCC	1531	1702	1268	1045	-0.442253	9.02175	0.000485941	0.00223335
gma-miR390b,d	AAGCUCAGGAGGGAUAGCACC	1253	1117	3408	2907	1.45479	9.68095	1.52033e-34	3.82617e-33
gma-miR390a,c-3p	CGCUAUCCAUCCUGAGUUUC	90	99	41	34	-1.28922	4.66684	0.000969651	0.00418335
gma-miR393h,i.j.k	UUCCAAAGGGAUCGCAUUGAUC	40	75	75	153	1.03997	5.05419	0.0239445	0.0737883
gma-miR393a,c,d,e,f,g	UCCAAAGGGAUCGCAUUGAUC	35	28	41	30	0.210739	3.73608	0.746181	0.912334
gma-miR393b	UUUGGGAUCAUGCUAUCCCUU	5	0	0	0	-4.37387	0.286091	0.451538	0.650108
gma-miR394a,b,c,d,e,f,g-5p	UUGGCAUUCUGUCCACCUCC	134	113	130	158	0.267255	5.67512	0.358507	0.650108
gma-miR394a-3p	AGCUCUGUUGGCUACACUUU	303	349	164	182	-0.868748	6.55605	0.000132674	0.000702939
gma-miR394b-3p	AGGUGGGCAUACUGUCAACU	20	9	14	10	-0.232495	2.51613	0.826065	0.939637
gma-miR395a,b,c	CUGAAGUGUUUGGGGGAACUC	0	0	7	5	5.6315	0.910737	0.222167	0.486192
gma-miR395d,e,f,g	UGAAGUGUUUGGGGGAACUUU	0	5	0	0	-4.37026	0.285851	0.451538	0.650108
gma-miR396b,c-5p	UUCCACAGCUUUCUUGAACUU	1039	1094	798	882	-0.299445	8.48527	0.0200915	0.0632046
gma-miR396a,h,i-5p	UUCCACAGCUUUCUUGAACUG	2402	2512	2345	2395	-0.00810296	9.82526	0.941102	1
gma-miR396e	UUCCACAGCUUUCUUGAACUGU	2397	2475	2345	2365	-0.00508522	9.8144	0.963224	1
gma-miR396g	UUCUUGAACUUCUUAUGCAUC	5	0	0	0	-4.37387	0.286091	0.451538	0.650108
gma-miR396j-3p	AUUCAAGAUAGCUGUGGAAAA	264	203	682	715	1.62432	7.46873	4.19517e-21	7.4526e-20
gma-miR396a,i-3p	GUUCAAUAAAGCUGUGGGAAG	2098	1984	1384	1404	-0.506343	9.33123	3.32906e-06	2.1391e-05
gma-miR396b,k-3p	GCUCAAGAAAGCUGUGGGAGA	41941	42278	30881	29951	-0.426204	13.7299	8.22983e-08	6.71732e-07
gma-miR397a,b-5p	UCAUUGAGUGCAGCGUUGAUG	80	28	109	99	0.98516	4.93198	0.0319339	0.0954855
gma-miR397b-3p	UAUUGACGCUGCACUCAAUCA	174	146	852	818	2.4256	7.56532	3.96069e-51	1.70875e-49
gma-miR398a,b	UGUGUUCUCAGGUCACCCCUU	50	47	7	0	-3.71994	3.38286	0.000277174	0.00135011
gma-miR398c	UGUGUUCUCAGGUCGCCCCUG	0	9	14	15	1.70642	2.11414	0.331523	0.645097
gma-miR399a,b,c,h	UGCCAAAGGAGAGUUGCCCUG	40	38	14	20	-1.1447	3.49015	0.086944	0.222518
gma-miR399d,e,f,g	UGCCAAAGGAGAUUUGCCCAG	10	85	34	30	-0.524928	3.9669	0.562308	0.764941
gma-miR403a,b	UUAGAUUCACGCACAAACUUG	104	108	34	30	-1.68201	4.72764	1.35731e-05	8.03739e-05
gma-miR408a,c-5p	CAGGGGAACAGGCAGAGCAUG	45	47	239	286	2.55546	5.89063	2.26988e-17	3.42752e-16
gma-miR408b-5p	CUGGGAACAGGCAGGGCACG	80	99	61	128	0.132024	5.14715	0.762294	0.924968
gma-miR408a,b,c,d-3p	AUGCACUGCCUCUUCCCUGGC	94	118	205	306	1.3178	6.11317	1.87915e-05	0.000105093
gma-miR482a-5p	AGAAUUUGUGGGAAUGGGCUGA	45	66	130	108	1.13982	5.07164	0.0012795	0.00529328
gma-miR482c-5p	AUUUGUGGGAAUGGGCUGAUUGG	189	207	573	577	1.5811	7.19924	2.0904e-21	3.94563e-20
gma-miR482b,d,e-5p	UAUGGGGGGAUUGGGAAGGAAU	3481	3333	3743	3735	0.177624	10.3921	0.0504042	0.140945
gma-miR482c-3p	UUCCCAAUUCCGCCCAUUCCU	234	222	886	887	2.00197	7.72711	2.05484e-43	6.2056e-42
gma-miR482a-3p	UCUUCCCAAUUCCGCCCAUUCCUA	234	222	886	887	2.00197	7.72711	6.50769e-42	1.78666e-40
gma-miR482b,d-3p	UCUUCCCUACACCUCCCAUACC	527	566	757	650	0.405702	7.88094	0.00321367	0.0124427
gma-miR530a,b,c,d,e	UGCAUUUGCACCUGCACUUUA	403	434	184	163	-1.22764	6.79748	1.22058e-10	1.41775e-09
gma-miR862a,b	UGCUGGAUGUCUUUGAAGGAAU	0	0	0	5	4.44136	0.290223	0.451538	0.650108
gma-miR1507c-5p	GAGGUGUUUGGGAUGAGAGAA	666	570	252	370	-0.941822	7.44833	5.18359e-06	3.26134e-05
gma-miR1507a,b	UCUCAUUCCAUACAUCGUCUGA	866820	855823	764219	783090	-0.110872	18.2273	0.147155	0.358473
gma-miR1507c-3p	CCUCAUUCCAAACAUCAUCU	378	382	164	187	-1.06903	6.70851	1.25658e-07	9.98654e-07
gma-miR1508a	UCUAGAAAGGGAAAUAGCAGUUG	15727	16159	11548	12058	-0.389461	12.3446	5.44268e-06	3.35447e-05
gma-miR1508c	UAGAAAGGGAAAUAGCAGUUG	13584	13825	9639	10082	-0.430596	12.1088	5.19162e-07	3.73302e-06
gma-miR1508b	UAGAAAGGGGAAUAGCAGUUG	5	9	14	0	0.0139322	1.75264	1	1
gma-miR1509a	UUAAUCAAGGAAAUCACGGUCG	114695	120734	80100	108104	-0.274478	15.2796	0.0369057	0.107169
gma-miR1509b	UUAAUCAAGGAAAUCACGGUU	38162	39652	34133	43423	0.0427543	13.8348	0.725983	0.90225
gma-miR1510a-5p	AGGGAUAGGUAAAACAAUGACUGC	74529	73931	62805	60685	-0.222647	14.6382	0.00446001	0.0164259
gma-miR1510b-3p	UGUUGUUUUACCUAUUCCACC	1318	1348	1295	1168	-0.0721921	8.91243	0.526132	0.742486
gma-miR1510b-5p	AGGGAUAGGUAAAACAACUACU	209163	207722	282626	262439	0.429163	16.4652	4.69641e-09	4.72771e-08
gma-miR1510a-3p	UUGUUGUUUUACCUAUUCCACCC	1387	1442	1404	1321	-0.0113592	9.02787	0.920991	1
gma-miR1511	AACCAGGCUCUGAUACCAUG	30231	30969	25400	25925	-0.209917	13.3656	0.0106777	0.037496
gma-miR1512b	UAACUGGAAAUUCUUAAAGCAU	169	146	389	335	1.24123	6.62576	2.17129e-08	1.92862e-07
gma-miR1512a	UAACUGAAAAUUCUUAAAGUAU	15	33	130	99	2.28826	4.75	4.10875e-07	3.02644e-06
gma-miR1512c	UAACUGAACAUUCUUAGAGCAU	25	28	941	848	5.11236	7.45861	1.08764e-131	1.64233e-129
gma-miR1513a,b-5p	UGAGAGAAAGCCAUGACUUAC	676	599	470	419	-0.478272	7.66775	0.0011556	0.00484711
gma-miR1513d	AAAGCCAUGACUUACACACGC	477	561	252	153	-1.32008	7.07886	2.35881e-09	2.45641e-08
gma-miR1513c	UAUGAGAGAAAGCCAUGAC	80	123	55	44	-0.993111	4.85633	0.0125501	0.0421126
gma-miR1514a	UUCAUUUUUAAAAUAGGCAUU	2630	2607	2345	2513	-0.0637982	9.88963	0.536753	0.747002
gma-miR1514b	UUCAUUUUUAAAAUAGACAUU	45	28	14	44	-0.273071	3.70931	0.745484	0.912334
gma-miR1515a,b	UCAUUUUGCGUGCAAUGAUCUG	184	222	239	212	0.193541	6.3439	0.427344	0.650108
gma-miR1516a-3p	CAAAAGAGCUUAUGGCUUGUA	0	5	7	0	0.479727	0.906682	0.94335	1
gma-miR1517	AGUCUUGGUCAAUGUCGUUCGAAA	5	0	7	5	1.25785	1.23163	0.661894	0.841026
gma-miR1518	UGUGUUGUAAAGUGAAUAUCA	5	0	0	10	1.03538	1.11486	0.815381	0.93806
gma-miR1519	UAAGUGUUGCAAAAUAGUCAUU	5	0	0	0	-4.37387	0.286091	0.451538	0.650108
gma-miR1520o	UCAUCGUCCAAUCAGAAUGUGACA	5	5	0	5	-0.896316	1.11093	0.782034	0.927991
gma-miR1520q	AUUGACCAAUCAGAACAUGACACA	159	137	95	108	-0.498713	5.57048	0.0839411	0.216668
gma-miR1520d	AUCAGAACAUGACACGUGACAA	114	137	143	84	-0.108418	5.50761	0.762863	0.924968
gma-miR1520l	AAUCAGAACAUGACACGUGAUAGU	30	66	20	39	-0.647114	3.93483	0.331676	0.645097
gma-miR1520k	AAUCAGAACAUGACACAUGACAGU	60	52	61	64	0.201954	4.5251	0.625634	0.825072
gma-miR1520m	AAUCAGAACAUGACAUGUGACAAU	15	0	14	25	1.41376	2.54778	0.338096	0.646235
gma-miR1520f	CAAUCAGAACAUGACACAUGACAA	65	33	55	69	0.384694	4.43627	0.452062	0.650108
gma-miR1520e	CAAUAAGAACGUGACAUAUGACAG	5	14	0	5	-1.8067	1.58539	0.406388	0.650108
gma-miR1520g	CAAUCAGAACAUGACACGUGACAA	114	146	150	89	-0.0847237	5.56877	0.803713	0.93806
gma-miR1520n	UCAAUCAGAACAUGACACGUGACA	104	146	102	123	-0.10558	5.50329	0.767459	0.924968
gma-miR1520c	UUCAAUAAGAACGUGACACGUGA	5	9	7	5	-0.179426	1.67327	0.938182	1
gma-miR1520a	UAGAACAUGAUACAUGACAGUCA	0	0	14	0	5.8236	1.04466	0.252711	0.542619
gma-miR1520j	AAGAACGUGACACAUGACAAUCAA	0	38	20	10	-0.303411	2.83111	0.859797	0.968876
gma-miR1520i	AACGUGACACGUGACGGUCAACAU	10	0	0	0	-5.33875	0.754635	0.306376	0.620976
gma-miR1520p	AUGUUGUUAUUGGAUGAUGACGGU	5	9	0	0	-5.81143	1.04307	0.198834	0.444798
gma-miR1520r	UGUCACAUCCUGGUUGGACAUGAA	0	5	0	5	0.0710979	0.758321	1	1
gma-miR1523a	AUGGGAUAAAUGUGAGCUCA	10	14	27	5	0.434963	2.583	0.736995	0.908459
gma-miR1527	UAACUCAACCUUACAAAACC	10	5	0	5	-1.47156	1.39379	0.539486	0.747362
gma-miR1531	UCGUCCAUAUGGGAAGACUUGUC	5	0	0	5	0.0674937	0.758548	1	1
gma-miR1535a,b	CUUGUUUGUGGUGAUGUCUAG	30	14	68	79	1.77952	4.23338	0.00112628	0.00479067
gma-miR1536	AAGCAGAGACAAAUGUGUUUA	60	75	14	15	-2.16511	4.00414	0.000237341	0.00120023
gma-miR2107	CAAACCUCCGUAGCCUGUAUC	0	5	0	5	0.0710979	0.758321	1	1
gma-miR2108a	UUAAUGUGUUGUGUUUGUCGG	30	14	0	15	-1.46756	2.65236	0.315091	0.634383
gma-miR2108b	UUAAUGUGUUGUGUUUGUGAG	0	0	0	5	4.44136	0.290223	0.451538	0.650108
gma-miR2109	UGCGAGUGUCUUCGCCUCUG	4361	4478	3511	3302	-0.332936	10.5189	0.000175578	0.000914217
gma-miR2111a,d	GUCCUUGGGAUGCAGAUUACG	45	57	314	365	2.77769	6.22759	1.33537e-21	2.68855e-20
gma-miR2111b,c,e,f	UAAUCUGCAUCCUGAGGUUUA	60	24	68	123	1.23397	4.74362	0.0170858	0.05577
gma-miR2118a,b-3p	UUGCCGAUUCCACCCAUUCCU	2755	2593	3497	3523	0.436066	10.1857	6.00795e-06	3.6288e-05
gma-miR2118a,b-5p	GGAGAUGGGAGGGUCGGUAAAG	1477	1348	2713	2942	1.04594	9.6467	3.29116e-19	5.23121e-18
gma-miR2119	UCAAAGGGAGUUGUAGGGGAA	4192	4134	157	133	-4.8003	9.64118	4.49152e-278	1.35644e-275
gma-miR2606a,b	AAAAGCACUUAAGGAACGGUA	35	52	34	64	0.223608	4.18407	0.71619	0.893757
gma-miR4340	UGCAGAGAUAGGGACGCGCUUA	0	5	0	0	-4.37026	0.285851	0.451538	0.650108
gma-miR4342	AAUCGACUUAGAAUGUAGGAUGGU	0	9	27	20	2.39261	2.59108	0.0666073	0.174917
gma-miR4343a	AAAAAACUUACGGAUCAAGUUGAU	0	5	0	0	-4.37026	0.285851	0.451538	0.650108
gma-miR4343b	UCUUACAGAUCAAGUUGAUUCGGA	5	14	14	15	0.648438	2.39605	0.636493	0.829175
gma-miR4344	AAGUAGACAUUCUAAGACGUUGCU	15	19	55	44	1.57526	3.73147	0.0118455	0.0401947
gma-miR4345	UAAGACGGAACUUACAAAGAUU	4918	4935	3661	3124	-0.497053	10.6052	7.57304e-08	6.35294e-07
gma-miR4346	GAAAGACCAAACGAGAAGCUGCAU	393	434	389	291	-0.242565	7.14835	0.178994	0.409516
gma-miR4349	UAUUGGCUAGAGAUAAGACAAAGA	10	14	7	5	-0.946301	2.04356	0.468477	0.667359
gma-miR4350	UCAAAUGAUUUUGUGUCGUUGG	5	5	0	5	-0.896439	1.11093	0.77765	0.927991
gma-miR4351	AUUGGGAUUCAGUUGGAGUUGG	50	33	20	34	-0.568036	3.76644	0.384661	0.650108
gma-miR4352a	AUUUCUAGGACAUACUACGACGGU	5	0	7	5	1.25787	1.23163	0.655533	0.839126
gma-miR4352b	UAAAAUGUAGACAUUCUAAGACGG	35	19	34	64	0.908645	3.91745	0.178757	0.409516
gma-miR4353	CAAGUCGUAGCCGGUGUUAUUACU	5	5	20	5	1.32583	2.01177	0.384723	0.650108
gma-miR4357	CAGUCGUGUGAUUGUACGGUUCAU	10	9	0	15	-0.264251	1.98266	0.928914	1
gma-miR4358	CAGUGCAUGACUAUAUCGCCAG	5	5	0	5	-0.896567	1.11093	0.773188	0.926599
gma-miR4359a	AACGAAGUGACUC--UAACAUCGGUU	0	5	0	0	-4.37026	0.285851	0.451538	0.650108
gma-miR4359b	AACG-CGUGAUAUGUUAACAUCGGU	5	9	0	5	-1.3723	1.34133	0.581153	0.783518
gma-miR4360	CAGUUGACGUACGUACGGAUUGAC	5	0	0	10	1.03538	1.11486	0.815381	0.93806
gma-miR4361	CCGGAAGAGACUUACGGAUCAACU	25	19	34	39	0.772109	3.5569	0.22547	0.48987
gma-miR4362	CCUUAGGACAGACGUCAUGUAG	5	14	20	10	0.686322	2.41903	0.608158	0.805543
gma-miR4363	CGAUUACCAGAAGGCUUAUUAG	40	85	68	64	0.121659	4.63686	0.803892	0.93806
gma-miR4364a	CGCGAGAUCGCACGGAAGAAGGUU	35	24	55	49	0.856601	4.00826	0.124668	0.313748
gma-miR4364b	UAACAACAGCGGAAGAACCUUCUU	90	104	123	69	0.0209458	5.20536	0.966872	1
gma-miR4366	CUACUUAGUAGAGAUUUGUUGG	204	273	184	241	-0.118911	6.41769	0.664344	0.841026
gma-miR4367	CUGAACCCUAGCGAAGUAAAUC	65	42	34	30	-0.697882	4.06699	0.208902	0.463886
gma-miR4368b	AAGGACGGUACUUACGUAAGCAAC	5	5	7	0	-0.485501	1.22778	0.891712	0.990063
gma-miR4370	AGUAGACUCGUCCGAUUUUGCGUA	10	5	0	0	-5.91047	1.10721	0.148375	0.358473
gma-miR4371b	AAGUGAUGACGUGGUAGACGGAGU	5	5	0	34	1.81411	2.30015	0.351765	0.650108
gma-miR4371c	GACGUGACAGACGGAAUAUCACAU	10	14	14	10	0.0387364	2.39325	1	1
gma-miR4372a	UAAAAUCGUGACAUGUGACGGUCA	0	5	0	0	-4.37026	0.285851	0.451538	0.650108
gma-miR4372b	UAAUAAAAUCGUGACAUGUAAC	5	0	0	0	-4.37387	0.286091	0.451538	0.650108
gma-miR4373	AAGUUGACGUACGUACGGAUUGAC	5	5	0	15	0.64523	1.63674	0.783568	0.927991
gma-miR4374a	UAAGACGGUCGUGAUGUCAGCA	0	5	0	0	-4.37026	0.285851	0.451538	0.650108
gma-miR4374b	UACUUUCAAAGACGUUGUUGAG	15	5	0	0	-6.31982	1.39024	0.0573641	0.157491
gma-miR4375	UACCACUAGUGGUCGCGCCUGGCA	5	0	0	0	-4.37387	0.286091	0.451538	0.650108
gma-miR4379	UAGAGUGUAUACUGUGAGAGGCCU	5	0	14	5	1.90088	1.58703	0.379964	0.650108
gma-miR4380b	UAUGGUCAUACGGAUUGUUGAU	15	5	0	5	-1.88219	1.62998	0.360303	0.650108
gma-miR4382	UAUGUUAACUGAUUUCAUGGAU	5	0	0	0	-4.37387	0.286091	0.451538	0.650108
gma-miR4383	UAUUGGAUCUCAGUUGAACCGGUC	5	9	0	0	-5.81143	1.04307	0.189905	0.427994
gma-miR4384	AAUCAGACACUGCAUUCAAAGACG	10	14	7	5	-0.946291	2.04356	0.465915	0.666855
gma-miR4385	AAUCGAUGUAGAAAAGUGAUUGGU	10	14	48	44	1.96978	3.54797	0.00407236	0.0151834
gma-miR4387a	AACAAGACGUGAUGACGUGACACU	5	0	0	5	0.0674937	0.758548	1	1
gma-miR4387b	AAGGUGUGAUGGCAUGACACUCUG	10	14	7	20	0.22518	2.47318	0.881268	0.987607
gma-miR4387c	AGCGUGAUGACGUGACACUCCGUC	0	5	0	0	-4.37026	0.285851	0.451538	0.650108
gma-miR4387d	AUGUCACUGAUUAGGCAUGAUGAU	5	5	0	5	-0.896695	1.11093	0.768765	0.924968
gma-miR4387e	UGUUAGUGAUAAGGCGUGAUG	129	123	211	202	0.754975	5.98608	0.00327181	0.0125074
gma-miR4388	AAUCUUAGGGACCAAAUUGACAGC	15	14	61	30	1.67472	3.58871	0.0170502	0.05577
gma-miR4390	UCGUACUCGUCGGGUAUCGGGUAU	10	0	14	5	0.935927	1.79564	0.668365	0.841026
gma-miR4391	UCUCGGCAAAGAACUAAGAAGAAG	462	443	259	177	-1.01457	6.97596	5.5044e-07	3.86588e-06
gma-miR4393a	UGAGAAAAGGACGGCAGAAAAGCC	5	0	0	5	0.0674937	0.758548	1	1
gma-miR4393b	UUGAAAAGGGACAGCAGAGAAGCC	20	24	48	20	0.656934	3.4919	0.363874	0.650108
gma-miR4394	AAUGGACUAAAGAGAAAGGGGCCG	10	5	0	5	-1.47173	1.39379	0.531693	0.743385
gma-miR4395	UGGAUAGGAGUAUGGGCUUGAG	5	0	20	30	3.30604	2.5737	0.0113982	0.0391166
gma-miR4396	UGUAGUUUCUAAGACGAUGCUGAC	5	0	0	5	0.0674937	0.758548	1	1
gma-miR4397-3p	UGUCAAAGAUGUGGCGAAUACU	139	104	41	74	-1.02728	5.0993	0.0100256	0.0360443
gma-miR4397-5p	CAUCGUUGACGCUGACUGUACG	378	349	300	320	-0.18543	6.99031	0.285864	0.603713
gma-miR4398	UGUCAGCGGAGUGAGAAGACGAAA	40	38	55	49	0.455641	4.15843	0.376563	0.650108
gma-miR4399	UUAACGAAAAAGGACUAACGAC	5	9	0	0	-5.81144	1.04307	0.180692	0.410293
gma-miR4400	UUCGGAAAAAUUCUGGAAGACGUC	5	14	14	15	0.648433	2.39605	0.63391	0.829175
gma-miR4401a	ACAACGUCUUUGAAAGUAGGCAUU	0	5	0	5	0.0710979	0.758321	1	1
gma-miR4402	ACAUAUUAUGGGUCUCAGACGGAC	0	5	0	0	-4.37026	0.285851	0.451538	0.650108
gma-miR4403	ACGGACACCGAACACGACACGGAC	0	0	14	30	7.50075	2.29892	0.000672846	0.00303283
gma-miR4404	AUUCGUGGAAGACUGGCGGAUCAA	15	19	7	25	-0.0278591	2.80005	1	1
gma-miR4405	AUUCUAAGACGGUUAUCUGGGACC	0	0	0	5	4.44136	0.290223	0.451538	0.650108
gma-miR4406	AUUGAUUCUGAGAGAACCGGUGUA	0	0	0	10	5.40925	0.762468	0.306376	0.620976
gma-miR4407	CAGAGGAAGCAGCACUUGUACC	15	5	7	10	-0.18451	2.07922	0.90386	0.996225
gma-miR4408	UAACAACAUUGGAUGAGGGUUGGA	45	38	7	5	-2.72505	3.26468	0.00079864	0.0034955
gma-miR4409	UAACAAGUGGGUUUGUUGACUG	1303	1273	1363	1335	0.10994	8.95459	0.322002	0.644004
gma-miR4411	UUAUUGUAACUAAUUUGUCGGU	25	14	82	49	1.77709	4.06657	0.00290281	0.0115349
gma-miR4412-3p	AGUGGCGUAGAUCCCCACAAC	40	52	55	54	0.287344	4.29564	0.554025	0.757237
gma-miR4412-5p	UGUUGCGGGUAUCUUUGCCUC	746	749	566	734	-0.154379	8.0406	0.341884	0.649364
gma-miR4413a	AAGAGAAUUGUAAGUCACUG	3500	3125	3565	3513	0.138638	10.3311	0.157855	0.375372
gma-miR4413b	UAAGAGAAUUGUAAGUCACU	234	179	232	133	-0.142739	6.20082	0.648621	0.837109
gma-miR4414	AGCUGCUGACUCGUUGGCUC	0	5	7	5	1.2612	1.23142	0.667405	0.841026
gma-miR4415a-3p	UUGAUUCUCAUCACAACAUGG	5	0	0	10	1.03535	1.11486	0.812702	0.93806
gma-miR4415b-3p	UUGAUUCUCAUCACAACAUGG	5	0	0	10	1.0353	1.11486	0.80937	0.93806
gma-miR4416a	ACGGGUCGCUCUCACCUAGG	134	137	143	158	0.196093	5.76896	0.475642	0.674384
gma-miR4416b	UGGGUGAGAGAAACGCGUAUC	154	132	239	286	0.921654	6.27265	0.000466535	0.00220146
gma-miR4994	GGUUAGCUCAAGGAUCUCAC	0	5	14	5	1.90398	1.58684	0.39122	0.650108
gma-miR4995	AGGCAGUGGCUUGGUUAAGGG	5	0	7	0	0.476123	0.906904	0.94335	1
gma-miR4996	UAGAAGCUCCCCAUGUUCUC	35	38	61	54	0.69564	4.20437	0.148138	0.358473
gma-miR4997	GAUCGUCAAGCGCGAAGAUGAGG	104	33	61	59	-0.148787	4.63623	0.798322	0.93806
gma-miR4998	AGUUUCGUGACUACAACUUCUG	25	38	34	10	-0.486805	3.42614	0.552475	0.757237
gma-miR5035	CUUCUAAACAUUUUUUCCCUUA	0	0	7	0	4.84999	0.492803	0.374733	0.650108
gma-miR5036	AGAGGCCCUUGGGGAGGAGUAA	40	33	14	10	-1.55577	3.2948	0.0381455	0.109714
gma-miR5037a	GCCUCAAAGGCUUCCACUACUG	5	5	0	0	-5.3368	0.754408	0.302284	0.620976
gma-miR5037c	AGUGGAACUUUGAGGCCUGC	65	47	0	0	-8.78966	3.48178	3.58061e-10	3.86195e-09
gma-miR5037d	CGGGAGCCUAUGAAGGUUAAC	0	5	0	0	-4.37026	0.285851	0.451538	0.650108
gma-miR5038a	UGAGAAUUUGGCCUCUGUCCA	35	52	48	39	0.0409035	4.09368	0.974735	1
gma-miR5038b	UGAGAAUUUGGCCUCUGUCCA	30	42	48	39	0.312952	3.97088	0.599451	0.797508
gma-miR5041	UUUCAUCUUCAACUUGCUCAA	134	174	89	103	-0.635691	5.57231	0.0329498	0.0975572
gma-miR5042	UAUCUUGGAUCACAGCCCCAUU	20	24	20	5	-0.781964	2.84784	0.433939	0.650108
gma-miR5225	CCUGUCGUAGGAGAGAUGACGC	627	651	327	355	-0.861368	7.52395	8.16072e-09	7.95012e-08
gma-miR5368	GGACAGUCUCAGGUAGACA	15	28	14	0	-1.58493	2.60145	0.253342	0.542619
gma-miR5369	UGAGAAAAGGAGGAUGUCA	5	9	0	0	-5.81144	1.04307	0.178175	0.409516
gma-miR5370	CUAAAGAUUGUCCAAAAGGAA	94	99	34	49	-1.16748	4.73168	0.00350855	0.0132448
gma-miR5372	UUGUUCGAUAAAACUGUUGUG	264	344	225	256	-0.292397	6.68507	0.210531	0.46409
gma-miR5373	UCUCUUGAUUCUAGAUGAUGU	1442	1254	1357	995	-0.158176	8.88744	0.304952	0.620976
gma-miR5374	UUAUAGUCUGACAUCUGGAAU	149	132	116	153	-0.0158979	5.71301	0.971404	1
gma-miR5375	ACUAUAGAAGUACUUGUGGAGC	15	28	14	34	0.21344	3.22064	0.820026	0.93806
gma-miR5376	UGAAGAUUUGAAGAAUUUGGGA	820	735	634	626	-0.260247	8.04814	0.0455411	0.129749
gma-miR5379	AUGAAAAUCAUUCAUUAUGAUAUC	0	5	0	5	0.0710979	0.758321	1	1
gma-miR5380a,b	GAAAAUGAAUGAUGAGGAUGGGGA	55	66	55	64	0.0214378	4.54213	0.97607	1
gma-miR5559	UACUUGGUGAAUUGUUGGAUC	562	434	27	30	-4.07767	6.6208	5.31576e-45	1.78373e-43
gma-miR5667	AAACAGAUCUAAAUGGAUUCC	75	80	82	138	0.555202	5.17556	0.144305	0.358473
gma-miR5668	AGCAAUGGAAUUAUAGACUGC	139	174	150	232	0.337079	6.05002	0.273333	0.581314
gma-miR5669	CAAUGUAGUGUGGUAAGUGGUC	5	0	0	0	-4.37387	0.286091	0.451538	0.650108
gma-miR5670	CAUCAUACCAUAUUUGCUUCAU	0	5	27	5	2.64153	2.07756	0.155301	0.37223
gma-miR5671	CAUGGAAGUGAAUCGGGUGAC	229	217	327	330	0.602115	6.70897	0.00141788	0.00578647
gma-miR5672	CAUGGUAGUGGAAGAAAUGGA	25	14	14	20	-0.14919	2.92759	0.924942	1
gma-miR5673	CGUGGAAUCUCGCGGAAGACAU	5	0	7	0	0.476123	0.906904	0.94335	1
gma-miR5674a,b	UAAUUGUGUUGUACAUUAUCA	214	203	198	207	0.00190784	6.28437	1	1
gma-miR5675	UAGAGACGACAACAAUGGAAA	0	5	0	0	-4.37026	0.285851	0.451538	0.650108
gma-miR5676	UCGACACCAUAUGUAGAGGCAG	5	0	0	0	-4.37387	0.286091	0.451538	0.650108
gma-miR5677	UUUGGUCUUUAAUCAAGCUGA	35	33	34	10	-0.596715	3.48732	0.435516	0.650108
gma-miR5678	UUCCAUGAUAAGAUCUUUGAC	119	123	109	89	-0.248359	5.39153	0.44967	0.650108
gma-miR5679	UUGGUGACCCAGAAGAAGUUGA	5	0	0	0	-4.37387	0.286091	0.451538	0.650108
gma-miR5762	UCAUAGGAGGAAUCAACUGGC	20	9	7	5	-1.21769	2.19836	0.333377	0.645097
gma-miR5766	UUGAGGCUGAGAAGAGGCAAG	0	0	7	0	4.84999	0.492803	0.374733	0.650108
gma-miR5767	UGGAGGACCUUUGAAGGUGCA	5231	5129	5460	5194	0.0831409	10.9469	0.324437	0.644605
gma-miR5768	AAGUGCAAUACUGAUCUUCGGAAC	70	66	143	99	0.868627	5.18159	0.0106246	0.037496
gma-miR5769	UGAGGGAAAUGAAGACGACGA	273	222	293	301	0.306581	6.68885	0.163283	0.38226
gma-miR5770a	UUAGGACUAUGGUUUGGACGA	393	316	409	360	0.158707	7.12448	0.379896	0.650108
gma-miR5770b	UUAGGACUAUGGUUUGGACAA	0	0	14	5	6.27438	1.34285	0.0632637	0.170586
gma-miR5771	AUCUCAAGUGGAUUGCUUAAGGAC	10	0	0	10	0.070097	1.39753	1	1
gma-miR5772	AGAAUGUGAGUUAGAGUGAGCAUC	0	9	0	5	-0.745473	1.04682	0.852557	0.964316
gma-miR5773	UUUUUAAAAGGUUCAGUUAGGU	5	14	0	0	-6.24487	1.33755	0.0660219	0.174917
gma-miR5776	AACUUGGGCUGAGCUUAGGUG	10	9	0	10	-0.839264	1.79752	0.655741	0.839126
gma-miR5777	CUAGCAAUAAUGUUGGAUGCAC	0	0	0	10	5.40925	0.762468	0.306376	0.620976
gma-miR5779	CAAGUCCAAAGUAGGAAUGUUGCA	10	5	0	5	-1.47179	1.39379	0.528758	0.742721
gma-miR5780	AUCACUUAGCUGACGGUAGGGAC	45	33	0	30	-1.2992	3.44492	0.289623	0.607404
gma-miR5781	CUGAAACUGAGACUGCAUCUGG	1775	1645	1213	1266	-0.42015	9.11251	0.000261995	0.00129709
gma-miR5782	UAGCUGGUAGGAGAAGUUCAG	149	113	102	108	-0.274905	5.49264	0.399754	0.650108
gma-miR5783	GACGACGACGGGGAGGACGCGC	15	28	34	20	0.363438	3.29994	0.636982	0.829175
gma-miR5784	AAUUAGCUAAUGGUUAGCUAA	10	9	27	30	1.61697	2.98512	0.0554351	0.153591
gma-miR5785	UAGUGUUGUCCUGUCGAACACGGA	5	9	20	39	2.10871	2.937	0.026492	0.0800059
GmaTAS3a,b8D(+)	UUCUUGACCUUGUAAGACCUU	2779	2776	3586	3208	0.386326	12.1572	1.89968e-06	1.2749e-05
GmaTAS3a,b7D(+)	UUCUUGACCUUGUAAGACCUC	10810	10592	14132	13034	0.332317	10.1816	0.00043575	0.00208883
