# Supplementary material for: Small RNA profiles in soybean primary root tips under water deficit
Source: BMC Syst Biol. 2016 Dec 5;10(Suppl 5):126. doi: 10.1186/s12918-016-0374-0 (PMC5249032; doi:10.1186/s12918-016-0374-0)
Supplement: Additional file 2: Table S2. — The normalized abundances of miRNA families in control and water-stressed roots tips of soybean. (XLSX 36.2 kb) [file 12918_2016_374_MOESM2_ESM.xlsx]

## Sheet: Sheet1
Table S1-S2. The normalized abundances of miRNA families in control and water-stressed roots tips of soybean.
miRNA_family	Control-1(RPTM)	Control-2(RPTM)	Ws-1(RPTM)	Ws-2(RPTM)	logFC	logCPM	PValue	FDR
MIR5037	70	57	0	0	-9.00011	4.09315	4.57633e-14	1.11793e-12
MIR4374	15	9	0	0	-6.61339	2.01431	0.0173222	0.0768928
MIR5773	5	14	0	0	-6.25654	1.76195	0.0706039	0.23059
MIR4370	10	5	0	0	-5.94706	1.53724	0.146937	0.398829
MIR5369	5	9	0	0	-5.82872	1.46846	0.246813	0.567902
MIR4399	5	9	0	0	-5.82871	1.46846	0.251013	0.567902
MIR4383	5	9	0	0	-5.8287	1.46846	0.255722	0.567902
MIR4372	5	5	0	0	-5.3629	1.18075	0.346244	0.679515
MIR2119	4192	4134	157	133	-4.85252	10.0896	1.05453e-72	9.01627e-71
MIR1519	5	0	0	0	-4.42876	0.713843	0.568	0.770858
MIR4375	5	0	0	0	-4.42876	0.713843	0.568	0.770858
MIR4382	5	0	0	0	-4.42876	0.713843	0.568	0.770858
MIR5669	5	0	0	0	-4.42876	0.713843	0.568	0.770858
MIR5676	5	0	0	0	-4.42876	0.713843	0.568	0.770858
MIR5679	5	0	0	0	-4.42876	0.713843	0.568	0.770858
MIR4340	0	5	0	0	-4.36569	0.707942	0.568	0.770858
MIR4402	0	5	0	0	-4.36569	0.707942	0.568	0.770858
MIR5675	0	5	0	0	-4.36569	0.707942	0.568	0.770858
MIR5559	562	434	27	30	-4.13547	7.07002	1.08934e-45	6.20924e-44
MIR4408	45	38	7	5	-2.77699	3.70083	0.000210991	0.00212232
MIR1536	60	75	14	15	-2.2158	4.43659	2.49264e-05	0.000284161
MIR4380	15	5	0	5	-1.9752	2.05973	0.321077	0.65116
MIR4359	5	14	0	5	-1.87066	2.00681	0.42067	0.749318
MIR403	104	108	34	30	-1.73334	5.16199	1.89136e-07	2.69518e-06
MIR171	3938	3884	1138	1335	-1.67177	10.344	4.35218e-13	9.30278e-12
MIR398	50	57	20	15	-1.61311	4.23979	0.00221012	0.0139974
MIR5036	40	33	14	10	-1.60739	3.72785	0.0179866	0.0768928
MIR5368	15	28	14	0	-1.59959	3.03009	0.255714	0.567902
MIR1527	10	5	0	5	-1.56106	1.82032	0.552451	0.770858
MIR4394	10	5	0	5	-1.56103	1.82032	0.547495	0.770858
MIR5779	10	5	0	5	-1.56102	1.82032	0.545733	0.770858
MIR5780	45	33	0	30	-1.38864	3.87189	0.218929	0.534811
MIR1509	147676	155173	110163	14013	-1.29349	15.7165	0.0360525	0.134021
MIR530	403	434	184	163	-1.27847	7.23078	2.34017e-10	3.6379e-09
MIR5762	20	9	7	5	-1.27686	2.6299	0.30065	0.626966
MIR5370	94	99	34	49	-1.22447	5.16116	0.000407869	0.00348728
MIR2108	30	14	0	20	-1.15211	3.18551	0.428285	0.750921
MIR4397-3	139	104	41	74	-1.09249	5.53047	0.00167618	0.0114651
MIR4391	462	443	259	177	-1.06351	7.41046	2.93154e-06	3.58067e-05
MIR4384	10	14	7	5	-0.989628	2.46877	0.477549	0.770858
MIR4349	10	14	7	5	-0.989611	2.46877	0.483341	0.770858
MIR4350	5	5	0	5	-0.977225	1.53383	0.821784	0.961758
MIR4358	5	5	0	5	-0.977206	1.53383	0.813869	0.961758
MIR5776	10	9	0	10	-0.922971	2.22026	0.640136	0.842025
MIR5225	627	651	327	355	-0.915328	7.95401	5.35759e-11	9.16148e-10
MIR1513	1159	1169	723	572	-0.855714	8.83805	0.00029685	0.00282008
MIR399	50	123	48	49	-0.830205	5.12251	0.0600572	0.213954
MIR5042	20	24	20	5	-0.815329	3.27698	0.39903	0.725895
MIR5772	0	9	0	5	-0.795694	1.46501	0.892648	0.9662
MIR4367	65	42	34	30	-0.755168	4.49878	0.112105	0.336315
MIR172	11874	11676	6960	7096	-0.755009	12.2109	0.00139888	0.0101452
MIR5041	134	174	89	103	-0.687552	5.99754	0.0107126	0.0538779
MIR169	4435	4931	2904	2957	-0.684578	10.9056	0.00272054	0.0166147
MIR5677	35	33	34	10	-0.634915	3.91872	0.390686	0.725895
MIR4351	50	33	20	34	-0.634296	4.19395	0.269518	0.576095
MIR4345	4918	4935	3661	3124	-0.548087	11.0343	0.0197007	0.0821204
MIR4998	25	38	34	10	-0.517914	3.85392	0.497899	0.770858
MIR159	2680	2597	1841	1882	-0.513944	10.1486	0.0205266	0.0821204
MIR394	457	471	307	350	-0.507755	7.64845	0.00109164	0.00888908
MIR4368	5	5	7	0	-0.507149	1.65443	0.894111	0.9662
MIR1516	5	5	7	0	-0.507137	1.65443	0.898133	0.9662
MIR5781	1775	1645	1213	1266	-0.475702	9.54023	0.0347354	0.131995
MIR1508	15732	16168	11568	12058	-0.442905	12.772	0.0624054	0.217782
MIR396	47261	47652	35592	34794	-0.4413	14.3459	0.0659617	0.222371
MIR2109	4361	4478	3511	3302	-0.385189	10.9457	0.0935343	0.28688
MIR4357	10	9	0	15	-0.349977	2.40269	0.885478	0.9662
MIR5372	264	344	225	256	-0.344065	7.1078	0.117791	0.346638
MIR5782	149	113	102	108	-0.332682	5.92021	0.232783	0.560646
MIR5376	820	735	634	626	-0.315082	8.47506	0.0177642	0.0768928
MIR164	3670	3639	2829	3149	-0.300435	10.7096	0.179944	0.462242
MIR5678	119	123	109	89	-0.298484	5.81804	0.264808	0.576095
MIR4346	393	434	389	291	-0.290485	7.57526	0.1196	0.346638
MIR319	269	302	245	232	-0.267626	7.05424	0.208159	0.523459
MIR1511	30231	30969	25400	25925	-0.263627	13.7907	0.267555	0.576095
MIR4407	15	5	7	10	-0.256404	2.50598	0.898232	0.9662
MIR4397-5	378	349	300	320	-0.240817	7.41561	0.181112	0.462242
MIR4997	104	33	61	59	-0.216738	5.06859	0.687128	0.870362
MIR162	696	547	518	562	-0.216571	8.19972	0.179886	0.462242
MIR5672	25	14	14	20	-0.214983	3.35324	0.838973	0.961758
MIR4412-5	746	749	566	734	-0.211873	8.46338	0.159807	0.426984
MIR5373	1442	1254	1357	995	-0.209067	9.31608	0.398261	0.725895
MIR4366	204	273	184	241	-0.172373	6.83773	0.489846	0.770858
MIR1507	867864	856775	764635	783647	-0.166045	18.653	0.517735	0.770858
MIR1520	443	523	436	439	-0.150368	7.86173	0.299658	0.626966
MIR1514	2675	2635	2359	2557	-0.121732	10.3318	0.583351	0.78495
MIR4404	15	19	7	25	-0.09444	3.21824	0.963479	1
MIR5374	149	132	116	153	-0.0748374	6.13549	0.797006	0.961758
MIR5674	214	203	198	207	-0.0528886	6.7079	0.830131	0.961758
MIR5771	10	0	0	10	-0.0443052	1.82187	1	1
MIR1531	5	0	0	5	-0.043166	1.18254	1	1
MIR4396	5	0	0	5	-0.043166	1.18254	1	1
MIR5380	55	66	55	64	-0.0317178	4.96321	0.97272	1
MIR5038	35	52	48	39	-0.00465393	4.51562	1	1
MIR160	2491	2692	2543	2676	0.00112723	10.3554	0.99692	1
MIR2107	0	5	0	5	0.019909	1.17709	1	1
MIR4401	0	5	0	5	0.019909	1.17709	1	1
MIR5379	0	5	0	5	0.019909	1.17709	1	1
MIR5767	5231	5129	5460	5194	0.0299355	11.3702	0.898397	0.9662
MIR4409	1303	1273	1363	1335	0.056248	9.37743	0.803279	0.961758
MIR4413	3575	3158	3599	3538	0.071772	10.7719	0.756278	0.92374
MIR4363	40	85	68	64	0.0786702	5.05503	0.844094	0.961758
MIR168	93866	90547	103666	95331	0.0991184	15.5592	0.685211	0.870362
MIR5770	393	316	416	365	0.126428	7.5609	0.505218	0.770858
MIR1515	184	222	239	212	0.144367	6.76535	0.53426	0.770858
MIR5375	15	28	14	34	0.155937	3.63597	0.872849	0.9662
MIR2606	35	52	34	64	0.166016	4.59975	0.726378	0.900077
MIR4364	124	127	177	118	0.223601	6.12388	0.443526	0.750921
MIR1510	285209	283199	346910	324484	0.230035	17.2518	0.355937	0.68388
MIR4412-3	40	52	55	54	0.237311	4.71575	0.536943	0.770858
MIR5769	273	222	293	301	0.249897	7.11092	0.250016	0.567902
MIR4343	5	19	14	15	0.277788	2.93613	0.839119	0.961758
MIR5668	139	174	150	232	0.280024	6.46541	0.323676	0.65116
MIR156	293587	293927	370217	355080	0.293864	17.3342	0.24504	0.567902
MIR5783	15	28	34	20	0.326083	3.7214	0.667977	0.859101
MIR4398	40	38	55	49	0.403547	4.58004	0.309347	0.637329
MIR1523	10	14	27	5	0.407915	3.00913	0.741108	0.911723
MIR482	4450	4356	5999	5908	0.424734	11.3487	0.0663211	0.222371
MIR4995	5	0	7	0	0.42712	1.3348	0.958779	1
MIR5673	5	0	7	0	0.42712	1.3348	0.958779	1
MIR166	124933	119791	180678	157361	0.455309	16.1626	0.0714693	0.23059
MIR5667	75	80	82	138	0.494942	5.5901	0.12741	0.359168
MIR5671	229	217	327	330	0.547889	7.12753	0.00606087	0.034547
MIR4416	288	269	382	443	0.55548	7.45074	0.00142389	0.0101452
MIR4373	5	5	0	15	0.561001	2.05376	0.816229	0.961758
MIR4393	25	24	48	25	0.562923	4.03256	0.345061	0.679515
MIR390	2869	2918	4711	3987	0.578209	10.8325	0.0123457	0.0586423
MIR4387	149	146	218	232	0.598512	6.56605	0.011504	0.0562054
MIR4400	5	14	14	15	0.607098	2.81399	0.614402	0.814439
MIR2118	4236	3941	6210	6465	0.620858	11.3583	0.008529	0.0455769
MIR4996	35	38	61	54	0.645086	4.62385	0.0939489	0.28688
MIR4362	5	14	20	10	0.656496	2.83978	0.587565	0.78495
MIR4361	25	19	34	39	0.713693	3.97644	0.213316	0.528652
MIR4371	15	19	14	44	0.758388	3.65186	0.349692	0.679515
MIR5768	70	66	143	99	0.820024	5.60223	0.00783833	0.0432373
MIR393	50	75	75	153	0.860616	5.50232	0.0262694	0.102092
MIR4390	10	0	14	5	0.871069	2.22361	0.649111	0.847313
MIR4352	40	19	41	69	0.875546	4.47983	0.128124	0.359168
MIR1518	5	0	0	10	0.922068	1.53549	0.854896	0.961758
MIR4360	5	0	0	10	0.922122	1.53549	0.852582	0.961758
MIR4415	5	0	0	10	0.922263	1.53549	0.846735	0.961758
MIR1517	5	0	7	5	1.18492	1.65605	0.66819	0.859101
MIR4414	0	5	7	5	1.24234	1.65113	0.693948	0.872537
MIR395	0	5	7	5	1.24261	1.65113	0.705259	0.880286
MIR3522	10815	10535	24937	26151	1.24806	13.1531	2.326e-07	3.05959e-06
MIR4353	5	5	20	5	1.29225	2.43608	0.37893	0.719966
MIR408	219	264	504	719	1.33208	7.75025	5.69548e-12	1.08214e-10
MIR4344	15	19	55	44	1.52801	4.14756	0.0050967	0.030053
MIR5784	10	9	27	30	1.56135	3.40138	0.0395436	0.143871
MIR4388	15	14	61	30	1.63152	4.00923	0.0100707	0.0521847
MIR1535	30	14	68	79	1.71701	4.64709	0.000154936	0.00165588
MIR4411	25	14	82	49	1.72567	4.48617	0.00134337	0.0101452
MIR4379	5	0	14	5	1.83939	2.01184	0.39866	0.725895
MIR167	1357	1574	5426	5396	1.87684	10.7553	6.65829e-16	1.89761e-14
MIR4994	0	5	14	5	1.89312	2.00735	0.414505	0.746109
MIR4385	10	14	48	44	1.92144	3.96178	0.00201675	0.013264
MIR5785	5	9	20	39	2.05183	3.3469	0.0206502	0.0821204
MIR397	254	174	961	917	2.11814	8.18477	3.28669e-30	1.40506e-28
MIR2111	104	80	382	488	2.2264	7.06041	8.18189e-18	2.79821e-16
MIR4342	0	9	27	20	2.36891	3.00586	0.0813677	0.257664
MIR5670	0	5	27	5	2.63545	2.49932	0.146834	0.398829
MIR1512	209	207	1459	1281	2.70904	8.63449	1.56777e-79	2.68089e-77
MIR4395	5	0	20	30	3.2291	2.9869	0.0152414	0.0704399
MIR4405	0	0	0	5	4.3856	0.709883	0.568	0.770858
MIR862	0	0	0	5	4.3856	0.709883	0.568	0.770858
MIR4356	0	0	7	0	4.85588	0.916715	0.502733	0.770858
MIR5035	0	0	7	0	4.85588	0.916715	0.502733	0.770858
MIR5766	0	0	7	0	4.85588	0.916715	0.502733	0.770858
MIR4378	0	0	0	10	5.35059	1.17888	0.441518	0.750921
MIR4406	0	0	0	10	5.35059	1.17888	0.441518	0.750921
MIR5777	0	0	0	10	5.35059	1.17888	0.441518	0.750921
MIR4403	0	0	14	30	7.46213	2.70807	0.000369302	0.00332372

## Sheet: Sheet3
	logFC	logCPM	PValue	FDR
MIR1507	-0.166045	18.653	0.517735	0.770858
MIR1508	-0.442905	12.772	0.0624054	0.217782
MIR1509	-1.29349	15.7165	0.0360525	0.134021
MIR1510	0.230035	17.2518	0.355937	0.68388
MIR1511	-0.263627	13.7907	0.267555	0.576095
MIR1512	2.70904	8.63449	1.56777e-79	2.68089e-77
MIR1513	-0.855714	8.83805	0.00029685	0.00282008
MIR1514	-0.121732	10.3318	0.583351	0.78495
MIR1515	0.144367	6.76535	0.53426	0.770858
MIR1516	-0.507137	1.65443	0.898133	0.9662
MIR1517	1.18492	1.65605	0.66819	0.859101
MIR1518	0.922068	1.53549	0.854896	0.961758
MIR1519	-4.42876	0.713843	0.568	0.770858
MIR1520	-0.150368	7.86173	0.299658	0.626966
MIR1523	0.407915	3.00913	0.741108	0.911723
MIR1527	-1.56106	1.82032	0.552451	0.770858
MIR1531	-0.043166	1.18254	1	1
MIR1535	1.71701	4.64709	0.000154936	0.00165588
MIR1536	-2.2158	4.43659	2.49264e-05	0.000284161
MIR156	0.293864	17.3342	0.24504	0.567902
MIR159	-0.513944	10.1486	0.0205266	0.0821204
MIR160	0.00112723	10.3554	0.99692	1
MIR162	-0.216571	8.19972	0.179886	0.462242
MIR164	-0.300435	10.7096	0.179944	0.462242
MIR166	0.455309	16.1626	0.0714693	0.23059
MIR167	1.87684	10.7553	6.65829e-16	1.89761e-14
MIR168	0.0991184	15.5592	0.685211	0.870362
MIR169	-0.684578	10.9056	0.00272054	0.0166147
MIR171	-1.67177	10.344	4.35218e-13	9.30278e-12
MIR172	-0.755009	12.2109	0.00139888	0.0101452
MIR2107	0.019909	1.17709	1	1
MIR2108	-1.15211	3.18551	0.428285	0.750921
MIR2109	-0.385189	10.9457	0.0935343	0.28688
MIR2111	2.2264	7.06041	8.18189e-18	2.79821e-16
MIR2118	0.620858	11.3583	0.008529	0.0455769
MIR2119	-4.85252	10.0896	1.05453e-72	9.01627e-71
MIR2606	0.166016	4.59975	0.726378	0.900077
MIR319	-0.267626	7.05424	0.208159	0.523459
MIR3522	1.24806	13.1531	2.326e-07	3.05959e-06
MIR390	0.578209	10.8325	0.0123457	0.0586423
MIR393	0.860616	5.50232	0.0262694	0.102092
MIR394	-0.507755	7.64845	0.00109164	0.00888908
MIR395	1.24261	1.65113	0.705259	0.880286
MIR396	-0.4413	14.3459	0.0659617	0.222371
MIR397	2.11814	8.18477	3.28669e-30	1.40506e-28
MIR398	-1.61311	4.23979	0.00221012	0.0139974
MIR399	-0.830205	5.12251	0.0600572	0.213954
MIR403	-1.73334	5.16199	1.89136e-07	2.69518e-06
MIR408	1.33208	7.75025	5.69548e-12	1.08214e-10
MIR4340	-4.36569	0.707942	0.568	0.770858
MIR4342	2.36891	3.00586	0.0813677	0.257664
MIR4343	0.277788	2.93613	0.839119	0.961758
MIR4344	1.52801	4.14756	0.0050967	0.030053
MIR4345	-0.548087	11.0343	0.0197007	0.0821204
MIR4346	-0.290485	7.57526	0.1196	0.346638
MIR4349	-0.989611	2.46877	0.483341	0.770858
MIR4350	-0.977225	1.53383	0.821784	0.961758
MIR4351	-0.634296	4.19395	0.269518	0.576095
MIR4352	0.875546	4.47983	0.128124	0.359168
MIR4353	1.29225	2.43608	0.37893	0.719966
MIR4356	4.85588	0.916715	0.502733	0.770858
MIR4357	-0.349977	2.40269	0.885478	0.9662
MIR4358	-0.977206	1.53383	0.813869	0.961758
MIR4359	-1.87066	2.00681	0.42067	0.749318
MIR4360	0.922122	1.53549	0.852582	0.961758
MIR4361	0.713693	3.97644	0.213316	0.528652
MIR4362	0.656496	2.83978	0.587565	0.78495
MIR4363	0.0786702	5.05503	0.844094	0.961758
MIR4364	0.223601	6.12388	0.443526	0.750921
MIR4366	-0.172373	6.83773	0.489846	0.770858
MIR4367	-0.755168	4.49878	0.112105	0.336315
MIR4368	-0.507149	1.65443	0.894111	0.9662
MIR4370	-5.94706	1.53724	0.146937	0.398829
MIR4371	0.758388	3.65186	0.349692	0.679515
MIR4372	-5.3629	1.18075	0.346244	0.679515
MIR4373	0.561001	2.05376	0.816229	0.961758
MIR4374	-6.61339	2.01431	0.0173222	0.0768928
MIR4375	-4.42876	0.713843	0.568	0.770858
MIR4378	5.35059	1.17888	0.441518	0.750921
MIR4379	1.83939	2.01184	0.39866	0.725895
MIR4380	-1.9752	2.05973	0.321077	0.65116
MIR4382	-4.42876	0.713843	0.568	0.770858
MIR4383	-5.8287	1.46846	0.255722	0.567902
MIR4384	-0.989628	2.46877	0.477549	0.770858
MIR4385	1.92144	3.96178	0.00201675	0.013264
MIR4387	0.598512	6.56605	0.011504	0.0562054
MIR4388	1.63152	4.00923	0.0100707	0.0521847
MIR4390	0.871069	2.22361	0.649111	0.847313
MIR4391	-1.06351	7.41046	2.93154e-06	3.58067e-05
MIR4393	0.562923	4.03256	0.345061	0.679515
MIR4394	-1.56103	1.82032	0.547495	0.770858
MIR4395	3.2291	2.9869	0.0152414	0.0704399
MIR4396	-0.043166	1.18254	1	1
MIR4397-3	-1.09249	5.53047	0.00167618	0.0114651
MIR4397-5	-0.240817	7.41561	0.181112	0.462242
MIR4398	0.403547	4.58004	0.309347	0.637329
MIR4399	-5.82871	1.46846	0.251013	0.567902
MIR4400	0.607098	2.81399	0.614402	0.814439
MIR4401	0.019909	1.17709	1	1
MIR4402	-4.36569	0.707942	0.568	0.770858
MIR4403	7.46213	2.70807	0.000369302	0.00332372
MIR4404	-0.09444	3.21824	0.963479	1
MIR4405	4.3856	0.709883	0.568	0.770858
MIR4406	5.35059	1.17888	0.441518	0.750921
MIR4407	-0.256404	2.50598	0.898232	0.9662
MIR4408	-2.77699	3.70083	0.000210991	0.00212232
MIR4409	0.056248	9.37743	0.803279	0.961758
MIR4411	1.72567	4.48617	0.00134337	0.0101452
MIR4412-3	0.237311	4.71575	0.536943	0.770858
MIR4412-5	-0.211873	8.46338	0.159807	0.426984
MIR4413	0.071772	10.7719	0.756278	0.92374
MIR4414	1.24234	1.65113	0.693948	0.872537
MIR4415	0.922263	1.53549	0.846735	0.961758
MIR4416	0.55548	7.45074	0.00142389	0.0101452
MIR482	0.424734	11.3487	0.0663211	0.222371
MIR4994	1.89312	2.00735	0.414505	0.746109
MIR4995	0.42712	1.3348	0.958779	1
MIR4996	0.645086	4.62385	0.0939489	0.28688
MIR4997	-0.216738	5.06859	0.687128	0.870362
MIR4998	-0.517914	3.85392	0.497899	0.770858
MIR5035	4.85588	0.916715	0.502733	0.770858
MIR5036	-1.60739	3.72785	0.0179866	0.0768928
MIR5037	-9.00011	4.09315	4.57633e-14	1.11793e-12
MIR5038	-0.00465393	4.51562	1	1
MIR5041	-0.687552	5.99754	0.0107126	0.0538779
MIR5042	-0.815329	3.27698	0.39903	0.725895
MIR5225	-0.915328	7.95401	5.35759e-11	9.16148e-10
MIR530	-1.27847	7.23078	2.34017e-10	3.6379e-09
MIR5368	-1.59959	3.03009	0.255714	0.567902
MIR5369	-5.82872	1.46846	0.246813	0.567902
MIR5370	-1.22447	5.16116	0.000407869	0.00348728
MIR5372	-0.344065	7.1078	0.117791	0.346638
MIR5373	-0.209067	9.31608	0.398261	0.725895
MIR5374	-0.0748374	6.13549	0.797006	0.961758
MIR5375	0.155937	3.63597	0.872849	0.9662
MIR5376	-0.315082	8.47506	0.0177642	0.0768928
MIR5379	0.019909	1.17709	1	1
MIR5380	-0.0317178	4.96321	0.97272	1
MIR5559	-4.13547	7.07002	1.08934e-45	6.20924e-44
MIR5667	0.494942	5.5901	0.12741	0.359168
MIR5668	0.280024	6.46541	0.323676	0.65116
MIR5669	-4.42876	0.713843	0.568	0.770858
MIR5670	2.63545	2.49932	0.146834	0.398829
MIR5671	0.547889	7.12753	0.00606087	0.034547
MIR5672	-0.214983	3.35324	0.838973	0.961758
MIR5673	0.42712	1.3348	0.958779	1
MIR5674	-0.0528886	6.7079	0.830131	0.961758
MIR5675	-4.36569	0.707942	0.568	0.770858
MIR5676	-4.42876	0.713843	0.568	0.770858
MIR5677	-0.634915	3.91872	0.390686	0.725895
MIR5678	-0.298484	5.81804	0.264808	0.576095
MIR5679	-4.42876	0.713843	0.568	0.770858
MIR5762	-1.27686	2.6299	0.30065	0.626966
MIR5766	4.85588	0.916715	0.502733	0.770858
MIR5767	0.0299355	11.3702	0.898397	0.9662
MIR5768	0.820024	5.60223	0.00783833	0.0432373
MIR5769	0.249897	7.11092	0.250016	0.567902
MIR5770	0.126428	7.5609	0.505218	0.770858
MIR5771	-0.0443052	1.82187	1	1
MIR5772	-0.795694	1.46501	0.892648	0.9662
MIR5773	-6.25654	1.76195	0.0706039	0.23059
MIR5776	-0.922971	2.22026	0.640136	0.842025
MIR5777	5.35059	1.17888	0.441518	0.750921
MIR5779	-1.56102	1.82032	0.545733	0.770858
MIR5780	-1.38864	3.87189	0.218929	0.534811
MIR5781	-0.475702	9.54023	0.0347354	0.131995
MIR5782	-0.332682	5.92021	0.232783	0.560646
MIR5783	0.326083	3.7214	0.667977	0.859101
MIR5784	1.56135	3.40138	0.0395436	0.143871
MIR5785	2.05183	3.3469	0.0206502	0.0821204
MIR862	4.3856	0.709883	0.568	0.770858
