# Supplementary material for: Small RNA profiles in soybean primary root tips under water deficit
Source: BMC Syst Biol. 2016 Dec 5;10(Suppl 5):126. doi: 10.1186/s12918-016-0374-0 (PMC5249032; doi:10.1186/s12918-016-0374-0)
Supplement: Additional file 3: Table S3. — The deregulated miRNAs in water-stress condition. (XLSX 19 kb) [file 12918_2016_374_MOESM3_ESM.xlsx]

## Sheet: FDR<=0.05
Table S3. The deregulated miRNAs in water-stress condition.
miRNA	Seq	norm_control1(RPTM)	norm_control2(RPTM)	norm_ws1(RPTM)	norm_ws2(RPTM)	logFC	logCPM	PValue	FDR
gma-miR5037c	AGUGGAACUUUGAGGCCUGC	65	47	0	0	-8.78966	3.48178	3.58e-10	3.86e-09
gma-miR169p	UGAGCCAAGGAUGACUUGCCG	139	165	0	5	-5.81045	4.87927	1.22e-23	2.83e-22
gma-miR2119	UCAAAGGGAGUUGUAGGGGAA	4192	4134	157	133	-4.8003	9.64118	4.49e-278	1.36e-275
gma-miR5559	UACUUGGUGAAUUGUUGGAUC	562	434	27	30	-4.07767	6.6208	5.32e-45	1.78e-43
gma-miR398a,b	UGUGUUCUCAGGUCACCCCUU	50	47	7	0	-3.71994	3.38286	0.000277174	0.00135011
gma-miR169o,r	UGAGCCAGGAUGGCUUGCCGGC	119	207	7	20	-3.53016	5.06875	2.04e-12	2.46e-11
gma-miR4408	UAACAACAUUGGAUGAGGGUUGGA	45	38	7	5	-2.72505	3.26468	0.00079864	0.00349549
gma-miR169n	CAGCCAAGGGUGAUUUGCCGG	308	358	61	74	-2.25497	6.23459	5.37e-16	7.72e-15
gma-miR1536	AAGCAGAGACAAAUGUGUUUA	60	75	14	15	-2.16511	4.00414	0.000237341	0.00120023
gma-miR159d-5p	AGCUGCUUAGCUAUGGAUCCC	184	127	20	49	-2.11539	5.17815	2.56e-06	1.68e-05
gma-miR171b-5p	ACGGCGUGAUAUUGGUACGGCUC	3142	3022	784	833	-1.88616	9.5022	4.84e-62	2.44e-60
gma-miR403a,b	UUAGAUUCACGCACAAACUUG	104	108	34	30	-1.68201	4.72764	1.36e-05	8.04e-05
gma-miR169s	AAGCCAAGGAUGACUUGCCGG	706	665	239	182	-1.66251	7.38911	2.55e-22	5.51e-21
gma-miR169c	AAGCCAAGGAUGACUUGCCGA	477	481	89	212	-1.61434	6.88692	7.98e-07	5.48e-06
gma-miR172b-5p	GUAGCAUCAUCAAGAUUCAC	134	99	41	39	-1.49685	4.9053	9.84e-05	0.000530591
gma-miR1513d	AAAGCCAUGACUUACACACGC	477	561	252	153	-1.32008	7.07886	2.36e-09	2.46e-08
gma-miR169k,l	CAGCCAAGAAUGACUUGCCGG	413	519	205	163	-1.2992	6.93043	1.39e-10	1.56e-09
gma-miR390a,c-3p	CGCUAUCCAUCCUGAGUUUC	90	99	41	34	-1.28922	4.66684	0.000969651	0.00418335
gma-miR530a,b,c,d,e	UGCAUUUGCACCUGCACUUUA	403	434	184	163	-1.22764	6.79748	1.22e-10	1.42e-09
gma-miR171r,s	CGAGCCGAAUCAAUACCACUC	214	236	89	103	-1.18255	5.92444	1.67e-05	9.71e-05
gma-miR172h,i,j-5p	GCAGCAGCAUCAAGAUUCACA	627	632	279	266	-1.16475	7.40224	1.47e-14	1.93e-13
gma-miR169j	UAGCCAAGAAUGACUUGCCGG	398	523	198	222	-1.08725	6.97773	5.62e-08	4.85e-07
gma-miR169e	AGCCAAGGAUGACUUGCCGG	273	349	170	118	-1.07119	6.42045	2.95e-05	0.000162
gma-miR1507c-3p	CCUCAUUCCAAACAUCAUCU	378	382	164	187	-1.06903	6.70851	1.26e-07	9.99e-07
gma-miR171b-3p	CGAGCCGAAUCAAUAUCACUC	517	552	184	320	-1.03326	7.20923	1.77e-05	0.000100997
gma-miR4391	UCUCGGCAAAGAACUAAGAAGAAG	462	443	259	177	-1.01457	6.97596	5.5e-07	3.87e-06
gma-miR169d	UGAGCCAAGGAUGACUUGCCGGU	239	321	170	113	-0.945681	6.3116	0.000756	0.00335843
gma-miR1507c-5p	GAGGUGUUUGGGAUGAGAGAA	666	570	252	370	-0.941822	7.44833	5.18e-06	3.26e-05
gma-miR394a-3p	AGCUCUGUUGGCUACACUUU	303	349	164	182	-0.868748	6.55605	0.000132674	0.000702939
gma-miR5225	CCUGUCGUAGGAGAGAUGACGC	627	651	327	355	-0.861368	7.52395	8.16e-09	7.95e-08
gma-miR172a,b,f,h	AGAAUCUUGAUGAUGCUGCAU	11088	10912	6606	6751	-0.676002	11.6923	7.07e-16	9.71e-15
gma-miR396a,i-3p	GUUCAAUAAAGCUGUGGGAAG	2098	1984	1384	1404	-0.506343	9.33123	3.33e-06	2.14e-05
gma-miR4345	UAAGACGGAACUUACAAAGAUU	4918	4935	3661	3124	-0.497053	10.6052	7.57e-08	6.35e-07
gma-miR1513a,b-5p	UGAGAGAAAGCCAUGACUUAC	676	599	470	419	-0.478272	7.66775	0.00116	0.00485
gma-miR390a,e,f,g	AAGCUCAGGAGGGAUAGCGCC	1531	1702	1268	1045	-0.442253	9.02175	0.000485941	0.00223335
gma-miR1508c	UAGAAAGGGAAAUAGCAGUUG	13584	13825	9639	10082	-0.430596	12.1088	5.19e-07	3.73e-06
gma-miR396b,k-3p	GCUCAAGAAAGCUGUGGGAGA	41941	42278	30881	29951	-0.426204	13.7299	8.23e-08	6.72e-07
gma-miR5781	CUGAAACUGAGACUGCAUCUGG	1775	1645	1213	1266	-0.42015	9.11251	0.000261995	0.00129709
gma-miR1508a	UCUAGAAAGGGAAAUAGCAGUUG	15727	16159	11548	12058	-0.389461	12.3446	5.44e-06	3.35e-05
gma-miR159a,e-3p	UUUGGAUUGAAGGGAGCUCUA	2337	2338	1759	1739	-0.375057	9.58226	0.000238457	0.00120023
gma-miR2109	UGCGAGUGUCUUCGCCUCUG	4361	4478	3511	3302	-0.332936	10.5189	0.000175578	0.000914217
GmaTAS3a,b8D(+)	UUCUUGACCUUGUAAGACCUU	2779	2776	3586	3208	0.332317	10.1816	0.00043575	0.00208883
gma-miR156c,d,e,i,j,l,m	UUGACAGAAGAUAGAGAGCAC	221718	222806	284514	274542	0.373757	16.5263	2.68e-07	2.07e-06
gma-miR156g	ACAGAAGAUAGAGAGCACAG	220565	221693	283055	273172	0.373813	16.5189	3.44e-07	2.59e-06
GmaTAS3a,b7D(+)	UUCUUGACCUUGUAAGACCUC	10810	10592	14132	13034	0.386326	12.1572	1.9e-06	1.27e-05
gma-miR1510b-5p	AGGGAUAGGUAAAACAACUACU	209163	207722	282626	262439	0.429163	16.4652	4.7e-09	4.73e-08
gma-miR2118a,b-3p	UUGCCGAUUCCACCCAUUCCU	2755	2593	3497	3523	0.436066	10.1857	6.01e-06	3.63e-05
gma-miR166u	UCUCGGACCAGGCUUCAUUC	108694	103670	152687	131259	0.460162	15.51	1.3e-08	1.23e-07
gma-miR166a,b,c,d,e,f,g,i,n,o,q,s,t	UCGGACCAGGCUUCAUUCCCC	107043	102157	151501	130190	0.47031	15.4943	2.01e-08	1.84e-07
gma-miR166i-5p	GGAAUGUCGUCUGGUUCGAG	159	170	293	266	0.806486	6.3989	0.000488084	0.00223335
gma-miR166r	UCGGACCAGGCUUCAUUCCC	9030	8640	16497	13906	0.823703	12.1446	2.63e-19	4.41e-18
gma-miR4416b	UGGGUGAGAGAAACGCGUAUC	154	132	239	286	0.921654	6.27265	0.000466535	0.00220146
gma-miR2118a,b-5p	GGAGAUGGGAGGGUCGGUAAAG	1477	1348	2713	2942	1.04594	9.6467	3.29e-19	5.23e-18
gma-miR1512b	UAACUGGAAAUUCUUAAAGCAU	169	146	389	335	1.24123	6.62576	2.17e-08	1.93e-07
gma-miR3522	AGACCAAAUGAGCAGCUGA	10815	10535	24937	26151	1.30308	12.7415	3.79e-50	1.43e-48
gma-miR408a,b,c,d-3p	AUGCACUGCCUCUUCCCUGGC	94	118	205	306	1.3178	6.11317	1.88e-05	0.000105
gma-miR390b,d	AAGCUCAGGAGGGAUAGCACC	1253	1117	3408	2907	1.45479	9.68095	1.52e-34	3.83e-33
gma-miR482c-5p	AUUUGUGGGAAUGGGCUGAUUGG	189	207	573	577	1.5811	7.19924	2.09e-21	3.95e-20
gma-miR396j-3p	AUUCAAGAUAGCUGUGGAAAA	264	203	682	715	1.62432	7.46873	4.2e-21	7.45e-20
gma-miR1535a,b	CUUGUUUGUGGUGAUGUCUAG	30	14	68	79	1.77952	4.23338	0.00112628	0.00479067
gma-miR482c-3p	UUCCCAAUUCCGCCCAUUCCU	234	222	886	887	2.00197	7.72711	2.05e-43	6.21e-42
gma-miR482a-3p	UCUUCCCAAUUCCGCCCAUUCCUA	234	222	886	887	2.00197	7.72711	6.51e-42	1.79e-40
gma-miR167a,b,d	UGAAGCUGCCAGCAUGAUCUA	50	80	286	310	2.23964	6.12035	1.22e-13	1.53e-12
gma-miR1512a	UAACUGAAAAUUCUUAAAGUAU	15	33	130	99	2.28826	4.75	4.11e-07	3.03e-06
gma-miR156b/f	UUGACAGAAGAGAGAGAGCACA	815	891	4172	4051	2.31206	9.8797	1.43e-108	1.08e-106
gma-miR397b-3p	UAUUGACGCUGCACUCAAUCA	174	146	852	818	2.4256	7.56532	3.96e-51	1.71e-49
gma-miR408a,c-5p	CAGGGGAACAGGCAGAGCAUG	45	47	239	286	2.55546	5.89063	2.27e-17	3.43e-16
gma-miR2111a,d	GUCCUUGGGAUGCAGAUUACG	45	57	314	365	2.77769	6.22759	1.34e-21	2.69e-20
gma-miR167e,f	UGAAGCUGCCAGCAUGAUCUU	487	693	4499	4331	2.94664	9.89354	1.46e-86	8.8e-85
gma-miR156r	CUGACAGAAGAUAGAGAGCAU	149	118	1827	1587	3.71659	8.45243	3.26e-127	3.28e-125
gma-miR1512c	UAACUGAACAUUCUUAGAGCAU	25	28	941	848	5.11236	7.45861	1.09e-131	1.64e-129
gma-miR4403	ACGGACACCGAACACGACACGGAC	0	0	14	30	7.50075	2.29892	0.000672846	0.00303283
