# Supplementary material for: Small RNA profiles in soybean primary root tips under water deficit
Source: BMC Syst Biol. 2016 Dec 5;10(Suppl 5):126. doi: 10.1186/s12918-016-0374-0 (PMC5249032; doi:10.1186/s12918-016-0374-0)
Supplement: Additional file 4: Table S4. — The enriched GO terms of predicted targets for ten deregulated miRNAs in water-stress conditions. (XLSX 149 kb) [file 12918_2016_374_MOESM4_ESM.xlsx]

## Sheet: gma-miR156cdeijlm
GO term	Ontology	Description	Number in input list	Number in BG/Ref	p-value	FDR
GO:0009965	P	leaf morphogenesis	8	660	5.7e-05	0.014
GO:0003006	P	reproductive developmental process	23	4997	0.00011	0.014
GO:0009791	P	post-embryonic development	24	4686	1.4e-05	0.014
GO:0048878	P	chemical homeostasis	10	998	3.3e-05	0.014
GO:0010090	P	trichome morphogenesis	5	215	8e-05	0.014
GO:0048608	P	reproductive structure development	22	4607	9.6e-05	0.014
GO:0051640	P	organelle localization	6	337	6.5e-05	0.014
GO:0009911	P	positive regulation of flower development	6	366	0.0001	0.014
GO:0048582	P	positive regulation of post-embryonic development	6	413	0.00019	0.017
GO:0055080	P	cation homeostasis	7	576	0.00017	0.017
GO:0042592	P	homeostatic process	11	1471	0.00017	0.017
GO:0010026	P	trichome differentiation	5	281	0.00027	0.022
GO:0051656	P	establishment of organelle localization	5	296	0.00034	0.022
GO:0035315	P	hair cell differentiation	5	292	0.00032	0.022
GO:0022414	P	reproductive process	26	6483	0.00034	0.022
GO:0009553	P	embryo sac development	6	480	0.00042	0.026
GO:0050801	P	ion homeostasis	7	700	0.00053	0.03
GO:0010016	P	shoot morphogenesis	8	935	0.00058	0.032
GO:0000904	P	cell morphogenesis involved in differentiation	6	517	0.00062	0.032
GO:0000003	P	reproduction	27	7295	0.00089	0.04
GO:0009887	P	organ morphogenesis	11	1784	0.00087	0.04
GO:0048609	P	reproductive process in a multicellular organism	5	367	0.00088	0.04
GO:0048316	P	seed development	13	2391	0.00093	0.04
GO:0007049	P	cell cycle	14	2712	0.00097	0.04
GO:0010154	P	fruit development	13	2490	0.0013	0.051
GO:0032504	P	multicellular organism reproduction	5	402	0.0013	0.051
GO:0016043	P	cellular component organization	28	8070	0.0019	0.068
GO:0048366	P	leaf development	8	1133	0.002	0.068
GO:0008610	P	lipid biosynthetic process	10	1689	0.002	0.068
GO:0009909	P	regulation of flower development	6	678	0.0024	0.08
GO:0048869	P	cellular developmental process	17	4074	0.0028	0.088
GO:0000902	P	cell morphogenesis	10	1796	0.0031	0.096
GO:0048827	P	phyllome development	8	1245	0.0035	0.1
GO:0009908	P	flower development	10	1872	0.0041	0.12
GO:0030001	P	metal ion transport	7	1040	0.0048	0.14
GO:0032989	P	cellular component morphogenesis	10	1934	0.0052	0.14
GO:0051094	P	positive regulation of developmental process	6	806	0.0056	0.14
GO:0009913	P	epidermal cell differentiation	6	805	0.0055	0.14
GO:0065008	P	regulation of biological quality	16	4152	0.0078	0.19
GO:0008544	P	epidermis development	6	861	0.0076	0.19
GO:0007398	P	ectoderm development	6	862	0.0076	0.19
GO:0048856	P	anatomical structure development	31	10279	0.0087	0.2
GO:0044260	P	cellular macromolecule metabolic process	55	21348	0.0097	0.22
GO:0010468	P	regulation of gene expression	25	7896	0.011	0.24
GO:0048468	P	cell development	9	1894	0.013	0.29
GO:0048580	P	regulation of post-embryonic development	6	988	0.014	0.3
GO:0048229	P	gametophyte development	6	1009	0.016	0.32
GO:0060255	P	regulation of macromolecule metabolic process	26	8582	0.016	0.33
GO:0022621	P	shoot system development	8	1669	0.018	0.35
GO:0048367	P	shoot development	8	1663	0.018	0.35
GO:0043170	P	macromolecule metabolic process	59	23941	0.018	0.35
GO:0007275	P	multicellular organismal development	33	11770	0.019	0.36
GO:0019222	P	regulation of metabolic process	27	9258	0.022	0.41
GO:0016044	P	cellular membrane organization	6	1118	0.024	0.44
GO:0009653	P	anatomical structure morphogenesis	16	4801	0.027	0.49
GO:0044238	P	primary metabolic process	71	30475	0.028	0.49
GO:0009058	P	biosynthetic process	43	16733	0.028	0.49
GO:0009408	P	response to heat	5	870	0.03	0.51
GO:0006812	P	cation transport	7	1529	0.033	0.55
GO:0006457	P	protein folding	5	912	0.035	0.56
GO:0045449	P	regulation of transcription	21	7064	0.036	0.56
GO:0048437	P	floral organ development	5	916	0.036	0.56
GO:0019219	P	regulation of nucleobase, nucleoside, nucleotide and nucleic acid metabolic process	22	7449	0.034	0.56
GO:0051179	P	localization	26	9196	0.035	0.56
GO:0048569	P	post-embryonic organ development	5	931	0.038	0.57
GO:0060560	P	developmental growth involved in morphogenesis	5	934	0.039	0.57
GO:0009826	P	unidimensional cell growth	5	934	0.039	0.57
GO:0051171	P	regulation of nitrogen compound metabolic process	22	7577	0.04	0.59
GO:0032501	P	multicellular organismal process	33	12482	0.041	0.59
GO:0044237	P	cellular metabolic process	68	29431	0.042	0.59
GO:0006979	P	response to oxidative stress	7	1654	0.046	0.64
GO:0032502	P	developmental process	35	13566	0.048	0.66
GO:0006139	P	nucleobase, nucleoside, nucleotide and nucleic acid metabolic process	34	13152	0.05	0.67
GO:0031323	P	regulation of cellular metabolic process	24	8644	0.051	0.67
GO:0010467	P	gene expression	31	11773	0.05	0.67
GO:0006811	P	ion transport	8	2059	0.052	0.67
GO:0010556	P	regulation of macromolecule biosynthetic process	21	7401	0.055	0.71
GO:0044249	P	cellular biosynthetic process	40	16162	0.06	0.76
GO:0080090	P	regulation of primary metabolic process	23	8385	0.062	0.77
GO:0048518	P	positive regulation of biological process	11	3317	0.064	0.79
GO:0009987	P	cellular process	86	39380	0.065	0.79
GO:0009889	P	regulation of biosynthetic process	21	7584	0.068	0.81
GO:0031326	P	regulation of cellular biosynthetic process	21	7582	0.068	0.81
GO:0006350	P	transcription	21	7675	0.075	0.88
GO:0030154	P	cell differentiation	10	3062	0.082	0.95
GO:0051641	P	cellular localization	10	3082	0.084	0.96
GO:0051234	P	establishment of localization	23	8686	0.085	0.96
GO:0034645	P	cellular macromolecule biosynthetic process	29	11457	0.087	0.98
GO:0006629	P	lipid metabolic process	10	3120	0.09	0.99
GO:0048589	P	developmental growth	5	1427	0.15	1
GO:0008104	P	protein localization	5	2193	0.44	1
GO:0007165	P	signal transduction	9	6436	0.9	1
GO:0032774	P	RNA biosynthetic process	7	4911	0.86	1
GO:0048513	P	organ development	12	5778	0.47	1
GO:0016310	P	phosphorylation	7	4498	0.79	1
GO:0048519	P	negative regulation of biological process	7	2967	0.37	1
GO:0033036	P	macromolecule localization	5	2413	0.52	1
GO:0032787	P	monocarboxylic acid metabolic process	5	1732	0.26	1
GO:0008361	P	regulation of cell size	5	1638	0.22	1
GO:0043436	P	oxoacid metabolic process	6	3464	0.68	1
GO:0051707	P	response to other organism	5	3591	0.84	1
GO:0010033	P	response to organic substance	12	6152	0.56	1
GO:0051704	P	multi-organism process	9	4568	0.55	1
GO:0009607	P	response to biotic stimulus	5	3830	0.88	1
GO:0016192	P	vesicle-mediated transport	5	1723	0.25	1
GO:0009790	P	embryonic development	9	4359	0.49	1
GO:0019538	P	protein metabolic process	25	12329	0.48	1
GO:0022402	P	cell cycle process	6	1937	0.19	1
GO:0007242	P	intracellular signaling cascade	6	4263	0.85	1
GO:0032535	P	regulation of cellular component size	6	1714	0.12	1
GO:0022607	P	cellular component assembly	5	2064	0.39	1
GO:0006807	P	nitrogen compound metabolic process	36	15334	0.14	1
GO:0050789	P	regulation of biological process	39	17035	0.16	1
GO:0044267	P	cellular protein metabolic process	23	10546	0.33	1
GO:0044265	P	cellular macromolecule catabolic process	7	2102	0.12	1
GO:0044262	P	cellular carbohydrate metabolic process	6	2031	0.21	1
GO:0090066	P	regulation of anatomical structure size	6	1730	0.13	1
GO:0065003	P	macromolecular complex assembly	5	1535	0.19	1
GO:0065007	P	biological regulation	45	19260	0.1	1
GO:0016265	P	death	6	1941	0.19	1
GO:0050793	P	regulation of developmental process	6	2607	0.41	1
GO:0006810	P	transport	21	8572	0.17	1
GO:0009888	P	tissue development	7	2395	0.2	1
GO:0050794	P	regulation of cellular process	35	14993	0.15	1
GO:0012501	P	programmed cell death	5	1766	0.27	1
GO:0043412	P	macromolecule modification	14	6645	0.44	1
GO:0008152	P	metabolic process	76	34843	0.1	1
GO:0009266	P	response to temperature stimulus	8	2582	0.14	1
GO:0016070	P	RNA metabolic process	12	7315	0.79	1
GO:0050896	P	response to stimulus	34	16989	0.5	1
GO:0006950	P	response to stress	21	10512	0.51	1
GO:0006351	P	transcription, DNA-dependent	7	4902	0.86	1
GO:0051239	P	regulation of multicellular organismal process	7	1958	0.094	1
GO:0009314	P	response to radiation	5	2699	0.62	1
GO:0044248	P	cellular catabolic process	8	3308	0.33	1
GO:0009793	P	embryonic development ending in seed dormancy	5	2101	0.4	1
GO:0009416	P	response to light stimulus	5	2643	0.6	1
GO:0007154	P	cell communication	6	7238	1	1
GO:0009651	P	response to salt stress	5	1514	0.18	1
GO:0009719	P	response to endogenous stimulus	12	5235	0.34	1
GO:0009057	P	macromolecule catabolic process	7	4062	0.7	1
GO:0006508	P	proteolysis	5	2800	0.65	1
GO:0043687	P	post-translational protein modification	11	5579	0.55	1
GO:0006970	P	response to osmotic stress	5	1829	0.29	1
GO:0044255	P	cellular lipid metabolic process	7	2483	0.22	1
GO:0006082	P	organic acid metabolic process	6	3465	0.69	1
GO:0009725	P	response to hormone stimulus	12	4878	0.26	1
GO:0051252	P	regulation of RNA metabolic process	8	4713	0.72	1
GO:0048731	P	system development	12	6096	0.55	1
GO:0043933	P	macromolecular complex subunit organization	5	1787	0.28	1
GO:0019752	P	carboxylic acid metabolic process	6	3464	0.68	1
GO:0008219	P	cell death	6	1938	0.19	1
GO:0009737	P	response to abscisic acid stimulus	7	1959	0.094	1
GO:0040007	P	growth	9	3788	0.33	1
GO:0006355	P	regulation of transcription, DNA-dependent	7	4509	0.79	1
GO:0044085	P	cellular component biogenesis	5	3355	0.8	1
GO:0006468	P	protein amino acid phosphorylation	7	3945	0.67	1
GO:0019748	P	secondary metabolic process	5	1963	0.35	1
GO:0006464	P	protein modification process	14	6313	0.36	1
GO:0009059	P	macromolecule biosynthetic process	29	11536	0.093	1
GO:0051649	P	establishment of localization in cell	7	2929	0.36	1
GO:0042221	P	response to chemical stimulus	18	8962	0.51	1
GO:0009056	P	catabolic process	8	5465	0.85	1
GO:0006996	P	organelle organization	10	4703	0.45	1
GO:0009628	P	response to abiotic stimulus	15	6757	0.35	1
GO:0005975	P	carbohydrate metabolic process	6	3598	0.72	1
GO:0042180	P	cellular ketone metabolic process	6	3529	0.7	1
GO:0006796	P	phosphate metabolic process	11	4934	0.38	1
GO:0016049	P	cell growth	5	1558	0.2	1
GO:0006793	P	phosphorus metabolic process	11	4963	0.39	1
GO:0006259	P	DNA metabolic process	6	2473	0.36	1
GO:0006396	P	RNA processing	5	2002	0.36	1
GO:0016563	F	transcription activator activity	7	969	0.0033	0.13
GO:0031072	F	heat shock protein binding	5	430	0.0018	0.13
GO:0005083	F	small GTPase regulator activity	5	339	0.00062	0.13
GO:0000287	F	magnesium ion binding	6	701	0.0029	0.13
GO:0060589	F	nucleoside-triphosphatase regulator activity	5	461	0.0024	0.13
GO:0030695	F	GTPase regulator activity	5	413	0.0015	0.13
GO:0051082	F	unfolded protein binding	5	517	0.0038	0.13
GO:0003677	F	DNA binding	26	7904	0.0058	0.17
GO:0030528	F	transcription regulator activity	20	6026	0.014	0.39
GO:0015291	F	secondary active transmembrane transporter activity	6	1030	0.017	0.41
GO:0016491	F	oxidoreductase activity	5	5066	0.98	1
GO:0042578	F	phosphoric ester hydrolase activity	5	1258	0.1	1
GO:0000166	F	nucleotide binding	14	11355	0.99	1
GO:0016740	F	transferase activity	20	11681	0.79	1
GO:0004713	F	protein tyrosine kinase activity	7	2816	0.32	1
GO:0046914	F	transition metal ion binding	14	6936	0.51	1
GO:0008270	F	zinc ion binding	6	4422	0.88	1
GO:0016787	F	hydrolase activity	9	11279	1	1
GO:0005488	F	binding	87	40798	0.12	1
GO:0003676	F	nucleic acid binding	32	12607	0.071	1
GO:0043167	F	ion binding	25	10491	0.18	1
GO:0017076	F	purine nucleotide binding	10	8976	0.99	1
GO:0005524	F	ATP binding	10	7669	0.95	1
GO:0016301	F	kinase activity	15	5584	0.14	1
GO:0043169	F	cation binding	24	10457	0.24	1
GO:0016788	F	hydrolase activity, acting on ester bonds	6	3243	0.62	1
GO:0009055	F	electron carrier activity	5	1755	0.27	1
GO:0022892	F	substrate-specific transporter activity	8	3507	0.39	1
GO:0003824	F	catalytic activity	51	30976	0.97	1
GO:0016772	F	transferase activity, transferring phosphorus-containing groups	17	6607	0.15	1
GO:0032555	F	purine ribonucleotide binding	10	8471	0.98	1
GO:0032553	F	ribonucleotide binding	10	8471	0.98	1
GO:0016791	F	phosphatase activity	5	1050	0.058	1
GO:0016874	F	ligase activity	5	2139	0.42	1
GO:0016829	F	lyase activity	5	1359	0.13	1
GO:0003700	F	transcription factor activity	9	4428	0.51	1
GO:0005506	F	iron ion binding	7	1859	0.076	1
GO:0022891	F	substrate-specific transmembrane transporter activity	7	2841	0.33	1
GO:0005215	F	transporter activity	11	4754	0.34	1
GO:0046872	F	metal ion binding	24	9943	0.17	1
GO:0016773	F	phosphotransferase activity, alcohol group as acceptor	14	4976	0.11	1
GO:0030554	F	adenyl nucleotide binding	10	8229	0.97	1
GO:0005515	F	protein binding	27	16386	0.89	1
GO:0001883	F	purine nucleoside binding	10	8249	0.97	1
GO:0001882	F	nucleoside binding	10	8271	0.97	1
GO:0022857	F	transmembrane transporter activity	8	3514	0.39	1
GO:0004674	F	protein serine/threonine kinase activity	7	3473	0.53	1
GO:0004672	F	protein kinase activity	10	4396	0.37	1
GO:0032559	F	adenyl ribonucleotide binding	10	7741	0.95	1
GO:0022804	F	active transmembrane transporter activity	7	2241	0.16	1
GO:0008324	F	cation transmembrane transporter activity	6	1564	0.091	1
GO:0030234	F	enzyme regulator activity	5	1267	0.11	1
GO:0015075	F	ion transmembrane transporter activity	6	2040	0.22	1
GO:0043227	C	membrane-bounded organelle	70	26494	0.00077	0.058
GO:0043231	C	intracellular membrane-bounded organelle	70	26453	0.00073	0.058
GO:0044424	C	intracellular part	80	32373	0.0018	0.08
GO:0043229	C	intracellular organelle	72	28515	0.0026	0.08
GO:0043226	C	organelle	72	28547	0.0027	0.08
GO:0005622	C	intracellular	80	33442	0.0059	0.11
GO:0044464	C	cell part	99	43996	0.0061	0.11
GO:0005623	C	cell	99	43996	0.0061	0.11
GO:0005634	C	nucleus	36	12876	0.014	0.24
GO:0005737	C	cytoplasm	56	23483	0.044	0.65
GO:0043233	C	organelle lumen	11	3348	0.067	0.73
GO:0005730	C	nucleolus	5	1092	0.066	0.73
GO:0005794	C	Golgi apparatus	8	2180	0.068	0.73
GO:0070013	C	intracellular organelle lumen	11	3347	0.067	0.73
GO:0031974	C	membrane-enclosed lumen	11	3406	0.074	0.74
GO:0043228	C	non-membrane-bounded organelle	11	5186	0.45	1
GO:0005654	C	nucleoplasm	5	1655	0.23	1
GO:0031981	C	nuclear lumen	8	2569	0.14	1
GO:0016021	C	integral to membrane	10	5104	0.56	1
GO:0032991	C	macromolecular complex	12	8392	0.91	1
GO:0043234	C	protein complex	9	6218	0.88	1
GO:0009507	C	chloroplast	10	5203	0.58	1
GO:0044422	C	organelle part	24	11937	0.5	1
GO:0043232	C	intracellular non-membrane-bounded organelle	11	5186	0.45	1
GO:0044428	C	nuclear part	9	3881	0.36	1
GO:0044425	C	membrane part	13	8268	0.85	1
GO:0031224	C	intrinsic to membrane	10	6179	0.79	1
GO:0005886	C	plasma membrane	7	4510	0.79	1
GO:0012505	C	endomembrane system	10	5524	0.66	1
GO:0044444	C	cytoplasmic part	42	19958	0.34	1
GO:0016020	C	membrane	31	14908	0.4	1
GO:0005739	C	mitochondrion	12	4736	0.22	1
GO:0031090	C	organelle membrane	5	4409	0.94	1
GO:0009536	C	plastid	10	5887	0.74	1
GO:0044446	C	intracellular organelle part	24	11898	0.49	1
GO:0005783	C	endoplasmic reticulum	8	2563	0.14	1

## Sheet: gma-miR156g
GO term	Ontology	Description	Number in input list	Number in BG/Ref	p-value	FDR
GO:0010048	P	vernalization response	5	79	4e-06	0.0016
GO:0009910	P	negative regulation of flower development	6	129	2.3e-06	0.0016
GO:0009909	P	regulation of flower development	11	678	4.2e-06	0.0016
GO:0048581	P	negative regulation of post-embryonic development	6	260	0.00011	0.016
GO:0048510	P	regulation of timing of transition from vegetative to reproductive phase	5	157	9.6e-05	0.016
GO:0048506	P	regulation of timing of meristematic phase transition	5	157	9.6e-05	0.016
GO:0016569	P	covalent chromatin modification	8	459	5.4e-05	0.016
GO:0009908	P	flower development	16	1872	8.1e-05	0.016
GO:0048580	P	regulation of post-embryonic development	11	988	0.00012	0.016
GO:0040034	P	regulation of development, heterochronic	5	202	0.0003	0.027
GO:0034645	P	cellular macromolecule biosynthetic process	51	11457	0.00028	0.027
GO:0016570	P	histone modification	7	441	0.00028	0.027
GO:0009734	P	auxin mediated signaling pathway	8	572	0.00024	0.027
GO:0009059	P	macromolecule biosynthetic process	51	11536	0.00033	0.027
GO:0009888	P	tissue development	17	2395	0.00043	0.032
GO:0051239	P	regulation of multicellular organismal process	15	1958	0.00043	0.032
GO:0048509	P	regulation of meristem development	7	486	0.00049	0.034
GO:0016571	P	histone methylation	5	230	0.00053	0.035
GO:0006479	P	protein amino acid methylation	5	265	0.00099	0.053
GO:0044249	P	cellular biosynthetic process	64	16162	0.00092	0.053
GO:0016568	P	chromatin modification	8	709	0.00095	0.053
GO:0008213	P	protein amino acid alkylation	5	265	0.00099	0.053
GO:0048608	P	reproductive structure development	25	4607	0.0011	0.054
GO:0009791	P	post-embryonic development	25	4686	0.0013	0.063
GO:0070887	P	cellular response to chemical stimulus	18	2902	0.0013	0.063
GO:0009058	P	biosynthetic process	65	16733	0.0014	0.063
GO:0007242	P	intracellular signaling cascade	23	4263	0.0018	0.078
GO:0065007	P	biological regulation	72	19260	0.0019	0.078
GO:0048856	P	anatomical structure development	44	10279	0.0019	0.078
GO:0009913	P	epidermal cell differentiation	8	805	0.0021	0.082
GO:0006417	P	regulation of translation	5	320	0.0022	0.085
GO:0003006	P	reproductive developmental process	25	4997	0.0032	0.11
GO:0007398	P	ectoderm development	8	862	0.0031	0.11
GO:0008544	P	epidermis development	8	861	0.0031	0.11
GO:0019725	P	cellular homeostasis	9	1076	0.0035	0.11
GO:0055082	P	cellular chemical homeostasis	7	688	0.0035	0.11
GO:0009867	P	jasmonic acid mediated signaling pathway	5	367	0.004	0.12
GO:0045449	P	regulation of transcription	32	7064	0.0039	0.12
GO:0009911	P	positive regulation of flower development	5	366	0.0039	0.12
GO:0006350	P	transcription	34	7675	0.0041	0.12
GO:0048507	P	meristem development	8	911	0.0044	0.13
GO:0031323	P	regulation of cellular metabolic process	37	8644	0.0047	0.13
GO:0019219	P	regulation of nucleobase, nucleoside, nucleotide and nucleic acid metabolic process	33	7449	0.0047	0.13
GO:0080090	P	regulation of primary metabolic process	36	8385	0.0051	0.14
GO:0048731	P	system development	28	6096	0.0058	0.15
GO:0009889	P	regulation of biosynthetic process	33	7584	0.0062	0.15
GO:0051252	P	regulation of RNA metabolic process	23	4713	0.0063	0.15
GO:0031326	P	regulation of cellular biosynthetic process	33	7582	0.0061	0.15
GO:0051171	P	regulation of nitrogen compound metabolic process	33	7577	0.0061	0.15
GO:0048582	P	positive regulation of post-embryonic development	5	413	0.0065	0.15
GO:0048878	P	chemical homeostasis	8	998	0.0074	0.17
GO:0006355	P	regulation of transcription, DNA-dependent	22	4509	0.0075	0.17
GO:0010556	P	regulation of macromolecule biosynthetic process	32	7401	0.0077	0.17
GO:0019222	P	regulation of metabolic process	38	9258	0.0083	0.18
GO:0043414	P	macromolecule methylation	5	444	0.0086	0.18
GO:0042592	P	homeostatic process	10	1471	0.0087	0.18
GO:0050789	P	regulation of biological process	62	17035	0.0093	0.19
GO:0006351	P	transcription, DNA-dependent	23	4902	0.0098	0.2
GO:0032774	P	RNA biosynthetic process	23	4911	0.01	0.2
GO:0048513	P	organ development	26	5778	0.01	0.2
GO:0010468	P	regulation of gene expression	33	7896	0.011	0.21
GO:0006325	P	chromatin organization	8	1080	0.011	0.22
GO:0032259	P	methylation	5	479	0.012	0.22
GO:0006412	P	translation	13	2280	0.012	0.22
GO:0060255	P	regulation of macromolecule metabolic process	35	8582	0.013	0.23
GO:0010608	P	posttranscriptional regulation of gene expression	6	687	0.013	0.24
GO:0009733	P	response to auxin stimulus	11	1820	0.014	0.24
GO:0050793	P	regulation of developmental process	14	2607	0.015	0.26
GO:0022622	P	root system development	9	1377	0.016	0.26
GO:0009605	P	response to external stimulus	13	2368	0.016	0.26
GO:0048364	P	root development	9	1377	0.016	0.26
GO:0051246	P	regulation of protein metabolic process	7	937	0.017	0.28
GO:0032268	P	regulation of cellular protein metabolic process	6	744	0.019	0.3
GO:0007275	P	multicellular organismal development	44	11770	0.021	0.34
GO:0010015	P	root morphogenesis	6	785	0.024	0.36
GO:0006730	P	one-carbon metabolic process	5	576	0.024	0.36
GO:0032501	P	multicellular organismal process	46	12482	0.023	0.36
GO:0016043	P	cellular component organization	32	8070	0.025	0.37
GO:0051093	P	negative regulation of developmental process	6	810	0.027	0.4
GO:0006807	P	nitrogen compound metabolic process	54	15334	0.03	0.44
GO:0006913	P	nucleocytoplasmic transport	5	618	0.031	0.44
GO:0051169	P	nuclear transport	5	622	0.031	0.45
GO:0009755	P	hormone-mediated signaling pathway	11	2078	0.032	0.46
GO:0010467	P	gene expression	43	11773	0.033	0.46
GO:0010033	P	response to organic substance	25	6152	0.036	0.49
GO:0006139	P	nucleobase, nucleoside, nucleotide and nucleic acid metabolic process	47	13152	0.036	0.49
GO:0051276	P	chromosome organization	9	1610	0.038	0.51
GO:0032870	P	cellular response to hormone stimulus	11	2138	0.038	0.51
GO:0032502	P	developmental process	48	13566	0.039	0.52
GO:0051188	P	cofactor biosynthetic process	5	665	0.04	0.52
GO:0065008	P	regulation of biological quality	18	4152	0.042	0.54
GO:0050794	P	regulation of cellular process	52	14993	0.044	0.56
GO:0005975	P	carbohydrate metabolic process	16	3598	0.045	0.56
GO:0016070	P	RNA metabolic process	28	7315	0.051	0.64
GO:0051716	P	cellular response to stimulus	19	4566	0.052	0.65
GO:0044260	P	cellular macromolecule metabolic process	70	21348	0.054	0.66
GO:0007165	P	signal transduction	25	6436	0.055	0.67
GO:0009719	P	response to endogenous stimulus	21	5235	0.058	0.7
GO:0044262	P	cellular carbohydrate metabolic process	10	2031	0.059	0.7
GO:0022414	P	reproductive process	25	6483	0.059	0.7
GO:0010035	P	response to inorganic substance	6	992	0.061	0.71
GO:0048519	P	negative regulation of biological process	13	2967	0.073	0.84
GO:0000003	P	reproduction	27	7295	0.076	0.87
GO:0051094	P	positive regulation of developmental process	5	806	0.077	0.87
GO:0050896	P	response to stimulus	56	16989	0.082	0.92
GO:0016052	P	carbohydrate catabolic process	5	838	0.087	0.96
GO:0009725	P	response to hormone stimulus	19	4878	0.087	0.96
GO:0009753	P	response to jasmonic acid stimulus	6	1106	0.091	0.99
GO:0022621	P	shoot system development	5	1669	0.5	1
GO:0048468	P	cell development	6	1894	0.43	1
GO:0007166	P	cell surface receptor linked signaling pathway	5	1236	0.26	1
GO:0009751	P	response to salicylic acid stimulus	5	1063	0.18	1
GO:0048518	P	positive regulation of biological process	11	3317	0.32	1
GO:0034621	P	cellular macromolecular complex subunit organization	5	1484	0.4	1
GO:0046483	P	heterocycle metabolic process	7	1915	0.29	1
GO:0008361	P	regulation of cell size	7	1638	0.18	1
GO:0043436	P	oxoacid metabolic process	7	3464	0.85	1
GO:0051707	P	response to other organism	8	3591	0.79	1
GO:0044248	P	cellular catabolic process	8	3308	0.71	1
GO:0009607	P	response to biotic stimulus	8	3830	0.84	1
GO:0019538	P	protein metabolic process	32	12329	0.7	1
GO:0016053	P	organic acid biosynthetic process	6	1684	0.33	1
GO:0002376	P	immune system process	6	1955	0.46	1
GO:0022607	P	cellular component assembly	6	2064	0.52	1
GO:0009892	P	negative regulation of metabolic process	5	1444	0.38	1
GO:0048589	P	developmental growth	7	1427	0.11	1
GO:0051186	P	cofactor metabolic process	5	1192	0.24	1
GO:0016049	P	cell growth	7	1558	0.15	1
GO:0000902	P	cell morphogenesis	8	1796	0.13	1
GO:0016044	P	cellular membrane organization	5	1118	0.2	1
GO:0090066	P	regulation of anatomical structure size	7	1730	0.21	1
GO:0065003	P	macromolecular complex assembly	6	1535	0.26	1
GO:0009887	P	organ morphogenesis	6	1784	0.38	1
GO:0048316	P	seed development	6	2391	0.66	1
GO:0006629	P	lipid metabolic process	5	3120	0.94	1
GO:0006812	P	cation transport	6	1529	0.26	1
GO:0006811	P	ion transport	8	2059	0.22	1
GO:0006810	P	transport	22	8572	0.69	1
GO:0006952	P	defense response	6	3271	0.9	1
GO:0043412	P	macromolecule modification	16	6645	0.77	1
GO:0009266	P	response to temperature stimulus	8	2582	0.43	1
GO:0010605	P	negative regulation of macromolecule metabolic process	5	1323	0.31	1
GO:0034641	P	cellular nitrogen compound metabolic process	6	1875	0.42	1
GO:0051234	P	establishment of localization	22	8686	0.72	1
GO:0032535	P	regulation of cellular component size	7	1714	0.2	1
GO:0044271	P	cellular nitrogen compound biosynthetic process	5	1352	0.33	1
GO:0046907	P	intracellular transport	7	2542	0.57	1
GO:0046394	P	carboxylic acid biosynthetic process	6	1684	0.33	1
GO:0006950	P	response to stress	23	10512	0.92	1
GO:0048367	P	shoot development	5	1663	0.49	1
GO:0048869	P	cellular developmental process	15	4074	0.17	1
GO:0008152	P	metabolic process	101	34843	0.3	1
GO:0044265	P	cellular macromolecule catabolic process	6	2102	0.53	1
GO:0016310	P	phosphorylation	5	4498	1	1
GO:0030154	P	cell differentiation	11	3062	0.24	1
GO:0042180	P	cellular ketone metabolic process	7	3529	0.87	1
GO:0009790	P	embryonic development	10	4359	0.78	1
GO:0009793	P	embryonic development ending in seed dormancy	6	2101	0.53	1
GO:0007049	P	cell cycle	10	2712	0.23	1
GO:0009653	P	anatomical structure morphogenesis	17	4801	0.18	1
GO:0051179	P	localization	23	9196	0.74	1
GO:0048827	P	phyllome development	5	1245	0.27	1
GO:0009628	P	response to abiotic stimulus	15	6757	0.86	1
GO:0043687	P	post-translational protein modification	13	5579	0.79	1
GO:0048366	P	leaf development	5	1133	0.21	1
GO:0030001	P	metal ion transport	5	1040	0.17	1
GO:0006955	P	immune response	6	1766	0.37	1
GO:0009409	P	response to cold	7	1809	0.24	1
GO:0010154	P	fruit development	6	2490	0.7	1
GO:0006082	P	organic acid metabolic process	7	3465	0.85	1
GO:0043170	P	macromolecule metabolic process	73	23941	0.18	1
GO:0022402	P	cell cycle process	6	1937	0.45	1
GO:0043933	P	macromolecular complex subunit organization	6	1787	0.38	1
GO:0031324	P	negative regulation of cellular metabolic process	5	1232	0.26	1
GO:0019752	P	carboxylic acid metabolic process	7	3464	0.85	1
GO:0034622	P	cellular macromolecular complex assembly	5	1229	0.26	1
GO:0040007	P	growth	10	3788	0.61	1
GO:0032989	P	cellular component morphogenesis	8	1934	0.17	1
GO:0051704	P	multi-organism process	9	4568	0.9	1
GO:0009987	P	cellular process	116	39380	0.17	1
GO:0000278	P	mitotic cell cycle	6	1458	0.22	1
GO:0044267	P	cellular protein metabolic process	31	10546	0.4	1
GO:0006464	P	protein modification process	16	6313	0.69	1
GO:0051649	P	establishment of localization in cell	8	2929	0.57	1
GO:0042221	P	response to chemical stimulus	31	8962	0.12	1
GO:0009056	P	catabolic process	10	5465	0.95	1
GO:0009057	P	macromolecule catabolic process	8	4062	0.88	1
GO:0051641	P	cellular localization	9	3082	0.49	1
GO:0006996	P	organelle organization	17	4703	0.16	1
GO:0044238	P	primary metabolic process	87	30475	0.4	1
GO:0005976	P	polysaccharide metabolic process	5	1024	0.16	1
GO:0044237	P	cellular metabolic process	89	29431	0.16	1
GO:0006066	P	alcohol metabolic process	5	1448	0.38	1
GO:0006796	P	phosphate metabolic process	5	4934	1	1
GO:0044085	P	cellular component biogenesis	11	3355	0.33	1
GO:0006396	P	RNA processing	6	2002	0.49	1
GO:0006793	P	phosphorus metabolic process	5	4963	1	1
GO:0006259	P	DNA metabolic process	5	2473	0.82	1
GO:0048523	P	negative regulation of cellular process	7	2320	0.47	1
GO:0048522	P	positive regulation of cellular process	5	1505	0.41	1
GO:0008135	F	translation factor activity, nucleic acid binding	6	507	0.0033	0.43
GO:0016407	F	acetyltransferase activity	5	321	0.0023	0.43
GO:0016651	F	oxidoreductase activity, acting on NADH or NADPH	5	402	0.0058	0.51
GO:0000166	F	nucleotide binding	21	11355	0.99	1
GO:0016740	F	transferase activity	24	11681	0.96	1
GO:0016746	F	transferase activity, transferring acyl groups	5	1097	0.19	1
GO:0016747	F	transferase activity, transferring acyl groups other than amino-acyl groups	5	1023	0.16	1
GO:0046872	F	metal ion binding	26	9943	0.67	1
GO:0008324	F	cation transmembrane transporter activity	9	1564	0.032	1
GO:0016818	F	hydrolase activity, acting on acid anhydrides, in phosphorus-containing anhydrides	6	3417	0.92	1
GO:0046914	F	transition metal ion binding	17	6936	0.75	1
GO:0022804	F	active transmembrane transporter activity	8	2241	0.29	1
GO:0004553	F	hydrolase activity, hydrolyzing O-glycosyl compounds	7	1346	0.084	1
GO:0016817	F	hydrolase activity, acting on acid anhydrides	6	3474	0.93	1
GO:0005488	F	binding	119	40798	0.21	1
GO:0003676	F	nucleic acid binding	38	12607	0.32	1
GO:0003677	F	DNA binding	26	7904	0.21	1
GO:0043167	F	ion binding	32	10491	0.32	1
GO:0017076	F	purine nucleotide binding	13	8976	1	1
GO:0005524	F	ATP binding	12	7669	0.99	1
GO:0016787	F	hydrolase activity	21	11279	0.99	1
GO:0016301	F	kinase activity	10	5584	0.95	1
GO:0043565	F	sequence-specific DNA binding	8	1500	0.06	1
GO:0016788	F	hydrolase activity, acting on ester bonds	5	3243	0.95	1
GO:0003824	F	catalytic activity	68	30976	1	1
GO:0022890	F	inorganic cation transmembrane transporter activity	6	854	0.034	1
GO:0022892	F	substrate-specific transporter activity	10	3507	0.52	1
GO:0016772	F	transferase activity, transferring phosphorus-containing groups	11	6607	0.98	1
GO:0008415	F	acyltransferase activity	5	952	0.13	1
GO:0032555	F	purine ribonucleotide binding	13	8471	1	1
GO:0046983	F	protein dimerization activity	8	1467	0.055	1
GO:0032553	F	ribonucleotide binding	13	8471	1	1
GO:0008270	F	zinc ion binding	9	4422	0.87	1
GO:0016798	F	hydrolase activity, acting on glycosyl bonds	7	1471	0.12	1
GO:0016491	F	oxidoreductase activity	10	5066	0.91	1
GO:0016874	F	ligase activity	6	2139	0.55	1
GO:0003700	F	transcription factor activity	18	4428	0.069	1
GO:0005506	F	iron ion binding	7	1859	0.26	1
GO:0043169	F	cation binding	32	10457	0.31	1
GO:0022891	F	substrate-specific transmembrane transporter activity	10	2841	0.27	1
GO:0005215	F	transporter activity	13	4754	0.57	1
GO:0046873	F	metal ion transmembrane transporter activity	5	539	0.018	1
GO:0016773	F	phosphotransferase activity, alcohol group as acceptor	8	4976	0.97	1
GO:0030554	F	adenyl nucleotide binding	12	8229	1	1
GO:0005515	F	protein binding	58	16386	0.022	1
GO:0015075	F	ion transmembrane transporter activity	9	2040	0.12	1
GO:0017111	F	nucleoside-triphosphatase activity	6	3244	0.89	1
GO:0001883	F	purine nucleoside binding	12	8249	1	1
GO:0001882	F	nucleoside binding	12	8271	1	1
GO:0050662	F	coenzyme binding	6	1337	0.17	1
GO:0022857	F	transmembrane transporter activity	13	3514	0.18	1
GO:0030528	F	transcription regulator activity	22	6026	0.12	1
GO:0004674	F	protein serine/threonine kinase activity	5	3473	0.97	1
GO:0004672	F	protein kinase activity	6	4396	0.99	1
GO:0032559	F	adenyl ribonucleotide binding	12	7741	0.99	1
GO:0048037	F	cofactor binding	7	1856	0.26	1
GO:0016462	F	pyrophosphatase activity	6	3385	0.91	1
GO:0005635	C	nuclear envelope	7	472	0.00041	0.1
GO:0031224	C	intrinsic to membrane	20	6179	0.27	1
GO:0043228	C	non-membrane-bounded organelle	12	5186	0.79	1
GO:0005654	C	nucleoplasm	5	1655	0.49	1
GO:0031984	C	organelle subcompartment	5	1290	0.29	1
GO:0031975	C	envelope	10	1999	0.055	1
GO:0016021	C	integral to membrane	19	5104	0.12	1
GO:0016020	C	membrane	44	14908	0.36	1
GO:0043233	C	organelle lumen	11	3348	0.33	1
GO:0005794	C	Golgi apparatus	10	2180	0.086	1
GO:0044435	C	plastid part	10	2121	0.075	1
GO:0044422	C	organelle part	33	11937	0.55	1
GO:0031967	C	organelle envelope	10	1964	0.05	1
GO:0031974	C	membrane-enclosed lumen	11	3406	0.35	1
GO:0043234	C	protein complex	18	6218	0.47	1
GO:0043231	C	intracellular membrane-bounded organelle	85	26453	0.047	1
GO:0044428	C	nuclear part	14	3881	0.2	1
GO:0044424	C	intracellular part	105	32373	0.013	1
GO:0044425	C	membrane part	23	8268	0.54	1
GO:0005829	C	cytosol	11	4557	0.73	1
GO:0044464	C	cell part	131	43996	0.082	1
GO:0043232	C	intracellular non-membrane-bounded organelle	12	5186	0.79	1
GO:0043229	C	intracellular organelle	93	28515	0.022	1
GO:0005622	C	intracellular	106	33442	0.027	1
GO:0043227	C	membrane-bounded organelle	86	26494	0.035	1
GO:0005856	C	cytoskeleton	8	1793	0.13	1
GO:0005773	C	vacuole	6	1097	0.088	1
GO:0044431	C	Golgi apparatus part	5	928	0.12	1
GO:0005886	C	plasma membrane	19	4510	0.047	1
GO:0044434	C	chloroplast part	10	1932	0.045	1
GO:0031982	C	vesicle	5	1086	0.19	1
GO:0044444	C	cytoplasmic part	52	19958	0.75	1
GO:0005618	C	cell wall	5	1763	0.55	1
GO:0031988	C	membrane-bounded vesicle	5	960	0.13	1
GO:0012505	C	endomembrane system	21	5524	0.09	1
GO:0005576	C	extracellular region	7	1695	0.2	1
GO:0009505	C	plant-type cell wall	5	1538	0.43	1
GO:0031090	C	organelle membrane	14	4409	0.35	1
GO:0005634	C	nucleus	44	12876	0.078	1
GO:0009507	C	chloroplast	17	5203	0.28	1
GO:0030312	C	external encapsulating structure	5	1844	0.59	1
GO:0031981	C	nuclear lumen	8	2569	0.43	1
GO:0032991	C	macromolecular complex	20	8392	0.8	1
GO:0019866	C	organelle inner membrane	6	1059	0.078	1
GO:0005623	C	cell	131	43996	0.082	1
GO:0009534	C	chloroplast thylakoid	5	1228	0.26	1
GO:0031976	C	plastid thylakoid	5	1247	0.27	1
GO:0044436	C	thylakoid part	5	1264	0.28	1
GO:0009536	C	plastid	17	5887	0.48	1
GO:0044446	C	intracellular organelle part	32	11898	0.62	1
GO:0009579	C	thylakoid	6	1389	0.19	1
GO:0005737	C	cytoplasm	75	23483	0.076	1
GO:0070013	C	intracellular organelle lumen	11	3347	0.33	1
GO:0043226	C	organelle	94	28547	0.015	1

## Sheet: gma-miR166abcdefginoqst
GO term	Ontology	Description	Number in input list	Number in BG/Ref	p-value	FDR
GO:0009855	P	determination of bilateral symmetry	15	41	2.5e-34	1.4e-31
GO:0010014	P	meristem initiation	15	61	4.3e-32	1.2e-29
GO:0009799	P	specification of symmetry	15	78	1.2e-30	2.2e-28
GO:0010072	P	primary shoot apical meristem specification	15	92	1.1e-29	1.6e-27
GO:0048508	P	embryonic meristem development	15	124	7.2e-28	8.2e-26
GO:0009944	P	polarity specification of adaxial/abaxial axis	15	134	2.1e-27	2e-25
GO:0065001	P	specification of axis polarity	15	147	7.9e-27	6.4e-25
GO:0009943	P	adaxial/abaxial axis specification	15	167	4.8e-26	3.1e-24
GO:0009955	P	adaxial/abaxial pattern formation	15	167	4.8e-26	3.1e-24
GO:0009933	P	meristem structural organization	17	320	8.9e-26	5.1e-24
GO:0048532	P	anatomical structure arrangement	17	349	3.7e-25	1.9e-23
GO:0009798	P	axis specification	15	449	7.4e-20	3.5e-18
GO:0048507	P	meristem development	17	911	2.5e-18	1.1e-16
GO:0022621	P	shoot system development	18	1669	2.5e-15	9e-14
GO:0003002	P	regionalization	15	919	2.3e-15	9e-14
GO:0048367	P	shoot development	18	1663	2.4e-15	9e-14
GO:0010016	P	shoot morphogenesis	15	935	2.9e-15	9.7e-14
GO:0010089	P	xylem development	8	79	1.1e-14	3.5e-13
GO:0007389	P	pattern specification process	15	1101	3e-14	8.9e-13
GO:0045597	P	positive regulation of cell differentiation	8	117	2.2e-13	6.3e-12
GO:0030154	P	cell differentiation	20	3062	5.4e-13	1.5e-11
GO:0010087	P	phloem or xylem histogenesis	8	141	9.2e-13	2.4e-11
GO:0009888	P	tissue development	18	2395	1.1e-12	2.7e-11
GO:0010073	P	meristem maintenance	10	365	1.2e-12	2.8e-11
GO:0008284	P	positive regulation of cell proliferation	8	156	2e-12	4.5e-11
GO:0045595	P	regulation of cell differentiation	10	473	1.4e-11	3.1e-10
GO:0048509	P	regulation of meristem development	10	486	1.8e-11	3.8e-10
GO:0009793	P	embryonic development ending in seed dormancy	16	2101	2.1e-11	4.4e-10
GO:0009653	P	anatomical structure morphogenesis	22	4801	2.7e-11	5.4e-10
GO:0010075	P	regulation of meristem growth	8	253	8.2e-11	1.6e-09
GO:0048869	P	cellular developmental process	20	4074	9.2e-11	1.7e-09
GO:0035266	P	meristem growth	8	261	1e-10	1.9e-09
GO:0048316	P	seed development	16	2391	1.4e-10	2.4e-09
GO:0048638	P	regulation of developmental growth	8	283	1.9e-10	3.2e-09
GO:0010154	P	fruit development	16	2490	2.6e-10	4.1e-09
GO:0009880	P	embryonic pattern specification	7	201	7e-10	1.1e-08
GO:0048366	P	leaf development	11	1133	4e-09	6.1e-08
GO:0048513	P	organ development	21	5778	6.2e-09	9.3e-08
GO:0048827	P	phyllome development	11	1245	1e-08	1.5e-07
GO:0042127	P	regulation of cell proliferation	8	489	1.3e-08	1.8e-07
GO:0009790	P	embryonic development	18	4359	1.6e-08	2.2e-07
GO:0048731	P	system development	21	6096	1.6e-08	2.2e-07
GO:0003006	P	reproductive developmental process	19	4997	2.1e-08	2.8e-07
GO:0009956	P	radial pattern formation	5	93	2.7e-08	3.5e-07
GO:0034645	P	cellular macromolecule biosynthetic process	28	11457	3.8e-08	4.7e-07
GO:0009059	P	macromolecule biosynthetic process	28	11536	4.4e-08	5.4e-07
GO:0009791	P	post-embryonic development	18	4686	4.9e-08	5.9e-07
GO:0009965	P	leaf morphogenesis	8	660	1.2e-07	1.5e-06
GO:0048608	P	reproductive structure development	17	4607	2.3e-07	2.7e-06
GO:0048589	P	developmental growth	10	1427	4.4e-07	4.9e-06
GO:0051094	P	positive regulation of developmental process	8	806	5.5e-07	6.1e-06
GO:0006351	P	transcription, DNA-dependent	17	4902	5.5e-07	6.1e-06
GO:0032774	P	RNA biosynthetic process	17	4911	5.7e-07	6.1e-06
GO:0006350	P	transcription	21	7675	8.3e-07	8.7e-06
GO:0006355	P	regulation of transcription, DNA-dependent	16	4509	9.8e-07	1e-05
GO:0045449	P	regulation of transcription	20	7064	1e-06	1e-05
GO:0032501	P	multicellular organismal process	27	12482	1.1e-06	1e-05
GO:0008283	P	cell proliferation	8	900	1.2e-06	1.2e-05
GO:0022414	P	reproductive process	19	6483	1.2e-06	1.2e-05
GO:0007275	P	multicellular organismal development	26	11770	1.3e-06	1.2e-05
GO:0010467	P	gene expression	26	11773	1.3e-06	1.2e-05
GO:0040008	P	regulation of growth	10	1654	1.6e-06	1.5e-05
GO:0051252	P	regulation of RNA metabolic process	16	4713	1.8e-06	1.6e-05
GO:0010556	P	regulation of macromolecule biosynthetic process	20	7401	2.1e-06	1.9e-05
GO:0019219	P	regulation of nucleobase, nucleoside, nucleotide and nucleic acid metabolic process	20	7449	2.3e-06	2e-05
GO:0009889	P	regulation of biosynthetic process	20	7584	3.1e-06	2.5e-05
GO:0031326	P	regulation of cellular biosynthetic process	20	7582	3e-06	2.5e-05
GO:0051171	P	regulation of nitrogen compound metabolic process	20	7577	3e-06	2.5e-05
GO:0009887	P	organ morphogenesis	10	1784	3.2e-06	2.6e-05
GO:0009733	P	response to auxin stimulus	10	1820	3.8e-06	3.1e-05
GO:0010468	P	regulation of gene expression	20	7896	5.7e-06	4.6e-05
GO:0048522	P	positive regulation of cellular process	9	1505	6.3e-06	5e-05
GO:0048856	P	anatomical structure development	23	10279	6.5e-06	5.1e-05
GO:0051239	P	regulation of multicellular organismal process	10	1958	7.2e-06	5.5e-05
GO:0000003	P	reproduction	19	7295	7.2e-06	5.5e-05
GO:0016070	P	RNA metabolic process	19	7315	7.5e-06	5.6e-05
GO:0010051	P	xylem and phloem pattern formation	5	312	9e-06	6.7e-05
GO:0006139	P	nucleobase, nucleoside, nucleotide and nucleic acid metabolic process	26	13152	1.1e-05	8.2e-05
GO:0080090	P	regulation of primary metabolic process	20	8385	1.4e-05	0.0001
GO:0060255	P	regulation of macromolecule metabolic process	20	8582	2e-05	0.00014
GO:0032502	P	developmental process	26	13566	2e-05	0.00014
GO:0031323	P	regulation of cellular metabolic process	20	8644	2.2e-05	0.00015
GO:0044249	P	cellular biosynthetic process	28	16162	5.2e-05	0.00036
GO:0019222	P	regulation of metabolic process	20	9258	6.1e-05	0.00041
GO:0050793	P	regulation of developmental process	10	2607	8.1e-05	0.00054
GO:0040007	P	growth	12	3788	9e-05	0.00059
GO:0043170	P	macromolecule metabolic process	35	23941	9.6e-05	0.00062
GO:0009058	P	biosynthetic process	28	16733	0.0001	0.00066
GO:0048518	P	positive regulation of biological process	11	3317	0.00012	0.0008
GO:0006807	P	nitrogen compound metabolic process	26	15334	0.00018	0.0012
GO:0044260	P	cellular macromolecule metabolic process	31	21348	0.00051	0.0032
GO:0050794	P	regulation of cellular process	23	14993	0.0024	0.015
GO:0050789	P	regulation of biological process	25	17035	0.0026	0.016
GO:0009719	P	response to endogenous stimulus	11	5235	0.0052	0.032
GO:0065007	P	biological regulation	26	19260	0.007	0.042
GO:0044238	P	primary metabolic process	36	30475	0.0078	0.046
GO:0009725	P	response to hormone stimulus	10	4878	0.0093	0.054
GO:0008152	P	metabolic process	39	34843	0.013	0.074
GO:0009987	P	cellular process	42	39380	0.02	0.12
GO:0048468	P	cell development	5	1894	0.025	0.14
GO:0010033	P	response to organic substance	10	6152	0.04	0.22
GO:0044085	P	cellular component biogenesis	6	3355	0.073	0.41
GO:0044237	P	cellular metabolic process	31	29431	0.1	0.56
GO:0042221	P	response to chemical stimulus	11	8962	0.16	0.85
GO:0019538	P	protein metabolic process	8	12329	0.87	1
GO:0044267	P	cellular protein metabolic process	5	10546	0.97	1
GO:0050896	P	response to stimulus	15	16989	0.54	1
GO:0009628	P	response to abiotic stimulus	5	6757	0.72	1
GO:0043565	F	sequence-specific DNA binding	16	1500	1.4e-13	5.8e-12
GO:0046983	F	protein dimerization activity	16	1467	1e-13	5.8e-12
GO:0003676	F	nucleic acid binding	30	12607	1.4e-08	3.9e-07
GO:0003700	F	transcription factor activity	18	4428	2.1e-08	4.2e-07
GO:0030528	F	transcription regulator activity	18	6026	2e-06	3.3e-05
GO:0003677	F	DNA binding	20	7904	5.8e-06	7.8e-05
GO:0008289	F	lipid binding	5	1153	0.0034	0.036
GO:0005515	F	protein binding	24	16386	0.0035	0.036
GO:0008270	F	zinc ion binding	10	4422	0.0047	0.043
GO:0046914	F	transition metal ion binding	11	6936	0.037	0.3
GO:0005488	F	binding	41	40798	0.083	0.61
GO:0003723	F	RNA binding	5	2942	0.12	0.78
GO:0043169	F	cation binding	11	10457	0.31	1
GO:0000166	F	nucleotide binding	6	11355	0.95	1
GO:0016740	F	transferase activity	5	11681	0.98	1
GO:0046872	F	metal ion binding	11	9943	0.25	1
GO:0017076	F	purine nucleotide binding	5	8976	0.91	1
GO:0016787	F	hydrolase activity	13	11279	0.18	1
GO:0003824	F	catalytic activity	18	30976	1	1
GO:0032555	F	purine ribonucleotide binding	5	8471	0.88	1
GO:0032553	F	ribonucleotide binding	5	8471	0.88	1
GO:0043167	F	ion binding	11	10491	0.31	1
GO:0005634	C	nucleus	27	12876	2e-06	9.9e-05
GO:0043231	C	intracellular membrane-bounded organelle	30	26453	0.042	0.68
GO:0043229	C	intracellular organelle	31	28515	0.067	0.68
GO:0043227	C	membrane-bounded organelle	30	26494	0.043	0.68
GO:0043226	C	organelle	31	28547	0.068	0.68
GO:0044422	C	organelle part	5	11937	0.99	1
GO:0044424	C	intracellular part	33	32373	0.13	1
GO:0005622	C	intracellular	33	33442	0.2	1
GO:0012505	C	endomembrane system	7	5524	0.21	1
GO:0044444	C	cytoplasmic part	8	19958	1	1
GO:0016020	C	membrane	8	14908	0.97	1
GO:0044464	C	cell part	38	43996	0.65	1
GO:0005623	C	cell	38	43996	0.65	1
GO:0044446	C	intracellular organelle part	5	11898	0.99	1
GO:0005737	C	cytoplasm	11	23483	1	1

## Sheet: gma-miR166r
GO term	Ontology	Description	Number in input list	Number in BG/Ref	p-value	FDR
GO:0009855	P	determination of bilateral symmetry	15	41	2e-26	3.3e-23
GO:0010014	P	meristem initiation	15	61	3.3e-24	2.7e-21
GO:0009799	P	specification of symmetry	15	78	8.8e-23	4.8e-20
GO:0010072	P	primary shoot apical meristem specification	15	92	8.2e-22	3.4e-19
GO:0048508	P	embryonic meristem development	15	124	4.9e-20	1.6e-17
GO:0009944	P	polarity specification of adaxial/abaxial axis	15	134	1.4e-19	4e-17
GO:0065001	P	specification of axis polarity	15	147	5.2e-19	1.2e-16
GO:0009943	P	adaxial/abaxial axis specification	15	167	3.1e-18	5.7e-16
GO:0009955	P	adaxial/abaxial pattern formation	15	167	3.1e-18	5.7e-16
GO:0009933	P	meristem structural organization	17	320	6.6e-17	1.1e-14
GO:0048532	P	anatomical structure arrangement	17	349	2.6e-16	3.9e-14
GO:0009798	P	axis specification	16	449	2.1e-13	2.8e-11
GO:0060193	P	positive regulation of lipase activity	5	6	5.9e-11	5.4e-09
GO:0007200	P	activation of phospholipase C activity by G-protein coupled receptor protein signaling pathway coupled to IP3 second messenger	5	6	5.9e-11	5.4e-09
GO:0010863	P	positive regulation of phospholipase C activity	5	6	5.9e-11	5.4e-09
GO:0007202	P	activation of phospholipase C activity	5	6	5.9e-11	5.4e-09
GO:0051482	P	elevation of cytosolic calcium ion concentration during G-protein signaling, coupled to IP3 second messenger (phospholipase C activating)	5	6	5.9e-11	5.4e-09
GO:0010518	P	positive regulation of phospholipase activity	5	6	5.9e-11	5.4e-09
GO:0010089	P	xylem development	8	79	1.1e-10	9.4e-09
GO:0010517	P	regulation of phospholipase activity	5	8	1.6e-10	1.3e-08
GO:0007389	P	pattern specification process	19	1101	2.3e-10	1.8e-08
GO:0060191	P	regulation of lipase activity	5	10	3.8e-10	2.8e-08
GO:0034645	P	cellular macromolecule biosynthetic process	65	11457	4.3e-10	3.1e-08
GO:0009059	P	macromolecule biosynthetic process	65	11536	5.8e-10	4e-08
GO:0048507	P	meristem development	17	911	6.8e-10	4.5e-08
GO:0003002	P	regionalization	17	919	7.7e-10	4.9e-08
GO:0006350	P	transcription	50	7675	1.3e-09	8e-08
GO:0007204	P	elevation of cytosolic calcium ion concentration	5	14	1.5e-09	8.3e-08
GO:0051480	P	cytosolic calcium ion homeostasis	5	14	1.5e-09	8.3e-08
GO:0045597	P	positive regulation of cell differentiation	8	117	2e-09	1.1e-07
GO:0010087	P	phloem or xylem histogenesis	8	141	8e-09	4.3e-07
GO:0006351	P	transcription, DNA-dependent	37	4902	8.3e-09	4.3e-07
GO:0032774	P	RNA biosynthetic process	37	4911	8.7e-09	4.3e-07
GO:0030154	P	cell differentiation	28	3062	1.5e-08	7.4e-07
GO:0008284	P	positive regulation of cell proliferation	8	156	1.7e-08	8e-07
GO:0009791	P	post-embryonic development	35	4686	3e-08	1.4e-06
GO:0006366	P	transcription from RNA polymerase II promoter	14	781	3.8e-08	1.7e-06
GO:0010016	P	shoot morphogenesis	15	935	5e-08	2.2e-06
GO:0010073	P	meristem maintenance	10	365	8.4e-08	3.5e-06
GO:0032501	P	multicellular organismal process	63	12482	9.8e-08	4e-06
GO:0006139	P	nucleobase, nucleoside, nucleotide and nucleic acid metabolic process	65	13152	1.2e-07	4.8e-06
GO:0048869	P	cellular developmental process	31	4074	1.4e-07	5.7e-06
GO:0048513	P	organ development	38	5778	1.8e-07	6.9e-06
GO:0044249	P	cellular biosynthetic process	74	16162	2.1e-07	7.7e-06
GO:0016070	P	RNA metabolic process	43	7315	5e-07	1.8e-05
GO:0051345	P	positive regulation of hydrolase activity	5	54	5.8e-07	2.1e-05
GO:0043122	P	regulation of I-kappaB kinase/NF-kappaB cascade	5	55	6.3e-07	2.1e-05
GO:0043123	P	positive regulation of I-kappaB kinase/NF-kappaB cascade	5	55	6.3e-07	2.1e-05
GO:0009790	P	embryonic development	31	4359	6.2e-07	2.1e-05
GO:0010075	P	regulation of meristem growth	8	253	6e-07	2.1e-05
GO:0048731	P	system development	38	6096	6.9e-07	2.2e-05
GO:0048367	P	shoot development	18	1663	7.1e-07	2.2e-05
GO:0022621	P	shoot system development	18	1669	7.4e-07	2.3e-05
GO:0035266	P	meristem growth	8	261	7.5e-07	2.3e-05
GO:0045595	P	regulation of cell differentiation	10	473	8.4e-07	2.5e-05
GO:0009058	P	biosynthetic process	74	16733	8.8e-07	2.6e-05
GO:0007275	P	multicellular organismal development	58	11770	9.8e-07	2.8e-05
GO:0010467	P	gene expression	58	11773	9.9e-07	2.8e-05
GO:0010740	P	positive regulation of protein kinase cascade	5	61	1e-06	2.8e-05
GO:0048509	P	regulation of meristem development	10	486	1.1e-06	2.9e-05
GO:0040007	P	growth	28	3788	1.1e-06	3e-05
GO:0048638	P	regulation of developmental growth	8	283	1.4e-06	3.6e-05
GO:0000747	P	conjugation with cellular fusion	5	67	1.6e-06	4.1e-05
GO:0007166	P	cell surface receptor linked signaling pathway	15	1236	1.6e-06	4.1e-05
GO:0009880	P	embryonic pattern specification	7	201	1.7e-06	4.2e-05
GO:0006829	P	zinc ion transport	5	72	2.2e-06	5.5e-05
GO:0009888	P	tissue development	21	2395	2.2e-06	5.5e-05
GO:0044260	P	cellular macromolecule metabolic process	86	21348	3.2e-06	7.8e-05
GO:0006807	P	nitrogen compound metabolic process	68	15334	3.3e-06	7.8e-05
GO:0051336	P	regulation of hydrolase activity	7	227	3.6e-06	8.5e-05
GO:0006355	P	regulation of transcription, DNA-dependent	30	4509	3.7e-06	8.6e-05
GO:0007249	P	I-kappaB kinase/NF-kappaB cascade	5	81	3.8e-06	8.7e-05
GO:0009653	P	anatomical structure morphogenesis	31	4801	4.5e-06	0.0001
GO:0032502	P	developmental process	62	13566	4.5e-06	0.0001
GO:0000746	P	conjugation	5	86	5e-06	0.00011
GO:0048015	P	phosphoinositide-mediated signaling	5	90	6.2e-06	0.00013
GO:0009956	P	radial pattern formation	5	93	7.2e-06	0.00015
GO:0009887	P	organ morphogenesis	17	1784	7.7e-06	0.00016
GO:0006357	P	regulation of transcription from RNA polymerase II promoter	9	482	8e-06	0.00017
GO:0051252	P	regulation of RNA metabolic process	30	4713	8.8e-06	0.00018
GO:0048518	P	positive regulation of biological process	24	3317	1e-05	0.00021
GO:0051094	P	positive regulation of developmental process	11	806	1.4e-05	0.00029
GO:0010627	P	regulation of protein kinase cascade	5	108	1.4e-05	0.00029
GO:0048522	P	positive regulation of cellular process	15	1505	1.6e-05	0.00032
GO:0043170	P	macromolecule metabolic process	91	23941	1.7e-05	0.00033
GO:0045449	P	regulation of transcription	37	7064	5.1e-05	0.00097
GO:0007169	P	transmembrane receptor protein tyrosine kinase signaling pathway	10	773	5.5e-05	0.001
GO:0010556	P	regulation of macromolecule biosynthetic process	38	7401	6e-05	0.0011
GO:0009793	P	embryonic development ending in seed dormancy	17	2101	6e-05	0.0011
GO:0042127	P	regulation of cell proliferation	8	489	6.4e-05	0.0012
GO:0007167	P	enzyme linked receptor protein signaling pathway	10	799	7.2e-05	0.0013
GO:0055074	P	calcium ion homeostasis	5	163	9.6e-05	0.0017
GO:0006874	P	cellular calcium ion homeostasis	5	163	9.6e-05	0.0017
GO:0009889	P	regulation of biosynthetic process	38	7584	0.0001	0.0017
GO:0031326	P	regulation of cellular biosynthetic process	38	7582	0.0001	0.0017
GO:0048589	P	developmental growth	13	1427	0.00015	0.0025
GO:0019219	P	regulation of nucleobase, nucleoside, nucleotide and nucleic acid metabolic process	37	7449	0.00015	0.0026
GO:0003006	P	reproductive developmental process	28	4997	0.00017	0.0028
GO:0051171	P	regulation of nitrogen compound metabolic process	37	7577	0.00021	0.0036
GO:0000003	P	reproduction	36	7295	0.00022	0.0036
GO:0006352	P	transcription initiation	6	312	0.00023	0.0038
GO:0007186	P	G-protein coupled receptor protein signaling pathway	5	204	0.00026	0.0043
GO:0048316	P	seed development	17	2391	0.00027	0.0044
GO:0048366	P	leaf development	11	1133	0.00028	0.0045
GO:0051239	P	regulation of multicellular organismal process	15	1958	0.00029	0.0046
GO:0040011	P	locomotion	10	989	0.00039	0.0061
GO:0006367	P	transcription initiation from RNA polymerase II promoter	5	227	0.00043	0.0066
GO:0010154	P	fruit development	17	2490	0.00043	0.0066
GO:0009967	P	positive regulation of signal transduction	5	229	0.00044	0.0067
GO:0010647	P	positive regulation of cell communication	5	231	0.00046	0.0069
GO:0009965	P	leaf morphogenesis	8	660	0.00047	0.007
GO:0007548	P	sex differentiation	7	503	0.00048	0.007
GO:0010468	P	regulation of gene expression	37	7896	0.00048	0.007
GO:0048449	P	floral organ formation	5	238	0.00053	0.0076
GO:0044238	P	primary metabolic process	103	30475	0.00056	0.008
GO:0019932	P	second-messenger-mediated signaling	5	247	0.00062	0.0087
GO:0048827	P	phyllome development	11	1245	0.00061	0.0087
GO:0080090	P	regulation of primary metabolic process	38	8385	0.00075	0.01
GO:0009966	P	regulation of signal transduction	9	891	0.00077	0.011
GO:0009886	P	post-embryonic morphogenesis	6	399	0.00083	0.011
GO:0010646	P	regulation of cell communication	9	926	0.001	0.014
GO:0060255	P	regulation of macromolecule metabolic process	38	8582	0.0012	0.016
GO:0007243	P	protein kinase cascade	5	291	0.0013	0.017
GO:0031323	P	regulation of cellular metabolic process	38	8644	0.0013	0.018
GO:0016570	P	histone modification	6	441	0.0014	0.018
GO:0048444	P	floral organ morphogenesis	5	306	0.0016	0.021
GO:0045165	P	cell fate commitment	5	309	0.0016	0.021
GO:0048878	P	chemical homeostasis	9	998	0.0017	0.021
GO:0016569	P	covalent chromatin modification	6	459	0.0017	0.021
GO:0000398	P	nuclear mRNA splicing, via spliceosome	7	627	0.0017	0.021
GO:0006875	P	cellular metal ion homeostasis	5	313	0.0017	0.021
GO:0010051	P	xylem and phloem pattern formation	5	312	0.0017	0.021
GO:0055065	P	metal ion homeostasis	5	313	0.0017	0.021
GO:0005975	P	carbohydrate metabolic process	20	3598	0.0017	0.021
GO:0009792	P	embryonic development ending in birth or egg hatching	13	1894	0.002	0.024
GO:0005976	P	polysaccharide metabolic process	9	1024	0.002	0.024
GO:0000377	P	RNA splicing, via transesterification reactions with bulged adenosine as nucleophile	7	649	0.0021	0.025
GO:0000375	P	RNA splicing, via transesterification reactions	7	655	0.0022	0.026
GO:0022414	P	reproductive process	30	6483	0.0022	0.026
GO:0002119	P	nematode larval development	10	1252	0.0023	0.027
GO:0009555	P	pollen development	6	511	0.0028	0.033
GO:0048856	P	anatomical structure development	42	10279	0.0029	0.033
GO:0048608	P	reproductive structure development	23	4607	0.003	0.035
GO:0030005	P	cellular di-, tri-valent inorganic cation homeostasis	5	361	0.0032	0.036
GO:0055066	P	di-, tri-valent inorganic cation homeostasis	5	361	0.0032	0.036
GO:0008152	P	metabolic process	111	34843	0.0032	0.036
GO:0008283	P	cell proliferation	8	900	0.0033	0.037
GO:0002164	P	larval development	10	1323	0.0033	0.037
GO:0009250	P	glucan biosynthetic process	5	368	0.0034	0.038
GO:0065009	P	regulation of molecular function	9	1131	0.0038	0.042
GO:0006397	P	mRNA processing	8	925	0.0038	0.042
GO:0040035	P	hermaphrodite genitalia development	5	388	0.0043	0.047
GO:0019222	P	regulation of metabolic process	38	9258	0.0044	0.048
GO:0050793	P	regulation of developmental process	15	2607	0.0048	0.051
GO:0048806	P	genitalia development	5	399	0.0048	0.051
GO:0048645	P	organ formation	5	400	0.0049	0.051
GO:0055080	P	cation homeostasis	6	576	0.005	0.053
GO:0040008	P	regulation of growth	11	1654	0.0055	0.057
GO:0000041	P	transition metal ion transport	5	416	0.0057	0.059
GO:0006073	P	cellular glucan metabolic process	6	598	0.006	0.061
GO:0048229	P	gametophyte development	8	1009	0.0064	0.065
GO:0008380	P	RNA splicing	7	814	0.0069	0.07
GO:0044042	P	glucan metabolic process	6	631	0.0077	0.077
GO:0043085	P	positive regulation of catalytic activity	5	461	0.0087	0.087
GO:0016071	P	mRNA metabolic process	8	1093	0.01	0.1
GO:0044093	P	positive regulation of molecular function	5	494	0.011	0.11
GO:0044237	P	cellular metabolic process	94	29431	0.012	0.11
GO:0050801	P	ion homeostasis	6	700	0.012	0.12
GO:0016568	P	chromatin modification	6	709	0.013	0.13
GO:0042546	P	cell wall biogenesis	5	525	0.014	0.14
GO:0050790	P	regulation of catalytic activity	7	946	0.015	0.14
GO:0030003	P	cellular cation homeostasis	5	530	0.015	0.14
GO:0065007	P	biological regulation	65	19260	0.017	0.16
GO:0070271	P	protein complex biogenesis	7	993	0.019	0.18
GO:0042592	P	homeostatic process	9	1471	0.019	0.18
GO:0006461	P	protein complex assembly	7	993	0.019	0.18
GO:0033692	P	cellular polysaccharide biosynthetic process	5	571	0.02	0.19
GO:0050789	P	regulation of biological process	58	17035	0.022	0.2
GO:0044262	P	cellular carbohydrate metabolic process	11	2031	0.022	0.2
GO:0000271	P	polysaccharide biosynthetic process	5	603	0.024	0.22
GO:0070882	P	cellular cell wall organization or biogenesis	8	1294	0.025	0.22
GO:0044264	P	cellular polysaccharide metabolic process	6	833	0.026	0.24
GO:0016052	P	carbohydrate catabolic process	6	838	0.027	0.24
GO:0006873	P	cellular ion homeostasis	5	654	0.033	0.29
GO:0050794	P	regulation of cellular process	51	14993	0.034	0.3
GO:0055082	P	cellular chemical homeostasis	5	688	0.039	0.35
GO:0006464	P	protein modification process	24	6313	0.052	0.46
GO:0006811	P	ion transport	10	2059	0.053	0.46
GO:0009987	P	cellular process	116	39380	0.053	0.46
GO:0019318	P	hexose metabolic process	5	769	0.058	0.5
GO:0009733	P	response to auxin stimulus	9	1820	0.059	0.5
GO:0048646	P	anatomical structure formation involved in morphogenesis	6	1032	0.062	0.53
GO:0030001	P	metal ion transport	6	1040	0.063	0.54
GO:0006325	P	chromatin organization	6	1080	0.073	0.62
GO:0043412	P	macromolecule modification	24	6645	0.082	0.7
GO:0065008	P	regulation of biological quality	16	4152	0.094	0.79
GO:0006066	P	alcohol metabolic process	7	1448	0.097	0.81
GO:0034637	P	cellular carbohydrate biosynthetic process	5	913	0.1	0.84
GO:0048437	P	floral organ development	5	916	0.1	0.85
GO:0048569	P	post-embryonic organ development	5	931	0.11	0.89
GO:0060560	P	developmental growth involved in morphogenesis	5	934	0.11	0.89
GO:0009826	P	unidimensional cell growth	5	934	0.11	0.89
GO:0005996	P	monosaccharide metabolic process	5	938	0.11	0.9
GO:0043687	P	post-translational protein modification	20	5579	0.11	0.92
GO:0044085	P	cellular component biogenesis	13	3355	0.12	0.96
GO:0006812	P	cation transport	7	1529	0.12	0.96
GO:0065003	P	macromolecular complex assembly	7	1535	0.12	0.97
GO:0048468	P	cell development	7	1894	0.25	1
GO:0007165	P	signal transduction	15	6436	0.76	1
GO:0051716	P	cellular response to stimulus	6	4566	0.99	1
GO:0016310	P	phosphorylation	15	4498	0.23	1
GO:0048519	P	negative regulation of biological process	8	2967	0.55	1
GO:0033036	P	macromolecule localization	5	2413	0.78	1
GO:0009908	P	flower development	5	1872	0.57	1
GO:0008361	P	regulation of cell size	7	1638	0.15	1
GO:0051707	P	response to other organism	7	3591	0.85	1
GO:0010033	P	response to organic substance	15	6152	0.69	1
GO:0051704	P	multi-organism process	14	4568	0.34	1
GO:0009607	P	response to biotic stimulus	7	3830	0.89	1
GO:0019538	P	protein metabolic process	29	12329	0.81	1
GO:0016051	P	carbohydrate biosynthetic process	5	1169	0.21	1
GO:0007154	P	cell communication	14	7238	0.93	1
GO:0009725	P	response to hormone stimulus	15	4878	0.33	1
GO:0022607	P	cellular component assembly	7	2064	0.32	1
GO:0044267	P	cellular protein metabolic process	27	10546	0.64	1
GO:0000902	P	cell morphogenesis	5	1796	0.53	1
GO:0016043	P	cellular component organization	23	8070	0.41	1
GO:0090066	P	regulation of anatomical structure size	7	1730	0.19	1
GO:0019725	P	cellular homeostasis	5	1076	0.17	1
GO:0006629	P	lipid metabolic process	7	3120	0.74	1
GO:0009266	P	response to temperature stimulus	7	2582	0.54	1
GO:0051234	P	establishment of localization	22	8686	0.65	1
GO:0050896	P	response to stimulus	40	16989	0.86	1
GO:0006950	P	response to stress	13	10512	1	1
GO:0032535	P	regulation of cellular component size	7	1714	0.18	1
GO:0006519	P	cellular amino acid and derivative metabolic process	6	3012	0.82	1
GO:0009314	P	response to radiation	7	2699	0.59	1
GO:0019953	P	sexual reproduction	5	1148	0.2	1
GO:0034641	P	cellular nitrogen compound metabolic process	6	1875	0.39	1
GO:0009416	P	response to light stimulus	7	2643	0.57	1
GO:0070887	P	cellular response to chemical stimulus	5	2902	0.89	1
GO:0042221	P	response to chemical stimulus	17	8962	0.96	1
GO:0007049	P	cell cycle	8	2712	0.44	1
GO:0009719	P	response to endogenous stimulus	15	5235	0.44	1
GO:0009057	P	macromolecule catabolic process	6	4062	0.96	1
GO:0006810	P	transport	22	8572	0.62	1
GO:0006508	P	proteolysis	5	2800	0.88	1
GO:0008610	P	lipid biosynthetic process	5	1689	0.48	1
GO:0032870	P	cellular response to hormone stimulus	5	2138	0.68	1
GO:0009409	P	response to cold	6	1809	0.36	1
GO:0051276	P	chromosome organization	6	1610	0.27	1
GO:0043933	P	macromolecular complex subunit organization	7	1787	0.21	1
GO:0032989	P	cellular component morphogenesis	5	1934	0.6	1
GO:0007242	P	intracellular signaling cascade	11	4263	0.6	1
GO:0051649	P	establishment of localization in cell	6	2929	0.8	1
GO:0006468	P	protein amino acid phosphorylation	14	3945	0.18	1
GO:0009056	P	catabolic process	6	5465	1	1
GO:0051179	P	localization	22	9196	0.75	1
GO:0051641	P	cellular localization	6	3082	0.84	1
GO:0009628	P	response to abiotic stimulus	15	6757	0.82	1
GO:0006796	P	phosphate metabolic process	15	4934	0.35	1
GO:0016049	P	cell growth	7	1558	0.13	1
GO:0006396	P	RNA processing	8	2002	0.17	1
GO:0006996	P	organelle organization	8	4703	0.94	1
GO:0006793	P	phosphorus metabolic process	15	4963	0.36	1
GO:0006259	P	DNA metabolic process	9	2473	0.22	1
GO:0048523	P	negative regulation of cellular process	6	2320	0.59	1
GO:0001619	F	lysosphingolipid and lysophosphatidic acid receptor activity	5	6	5.9e-11	5.9e-09
GO:0001965	F	G-protein alpha-subunit binding	5	6	5.9e-11	5.9e-09
GO:0045125	F	bioactive lipid receptor activity	5	6	5.9e-11	5.9e-09
GO:0046983	F	protein dimerization activity	20	1467	3.9e-09	2.9e-07
GO:0004930	F	G-protein coupled receptor activity	5	39	1.3e-07	7.7e-06
GO:0043565	F	sequence-specific DNA binding	16	1500	3.6e-06	0.00018
GO:0008289	F	lipid binding	13	1153	1.8e-05	0.00075
GO:0030528	F	transcription regulator activity	34	6026	2.5e-05	0.00094
GO:0005543	F	phospholipid binding	6	299	0.00019	0.0061
GO:0008270	F	zinc ion binding	25	4422	0.00034	0.0095
GO:0003700	F	transcription factor activity	25	4428	0.00035	0.0095
GO:0003676	F	nucleic acid binding	52	12607	0.00059	0.015
GO:0003702	F	RNA polymerase II transcription factor activity	5	250	0.00065	0.015
GO:0016758	F	transferase activity, transferring hexosyl groups	10	1280	0.0026	0.056
GO:0004872	F	receptor activity	10	1292	0.0028	0.056
GO:0043566	F	structure-specific DNA binding	5	397	0.0047	0.088
GO:0035251	F	UDP-glucosyltransferase activity	5	403	0.005	0.088
GO:0003677	F	DNA binding	33	7904	0.0065	0.11
GO:0046527	F	glucosyltransferase activity	5	460	0.0086	0.13
GO:0060089	F	molecular transducer activity	12	2041	0.0096	0.14
GO:0004871	F	signal transducer activity	12	2041	0.0096	0.14
GO:0004553	F	hydrolase activity, hydrolyzing O-glycosyl compounds	9	1346	0.011	0.15
GO:0004888	F	transmembrane receptor activity	6	740	0.016	0.2
GO:0016798	F	hydrolase activity, acting on glycosyl bonds	9	1471	0.019	0.21
GO:0046914	F	transition metal ion binding	28	6936	0.019	0.21
GO:0016757	F	transferase activity, transferring glycosyl groups	10	1721	0.019	0.21
GO:0005529	F	sugar binding	5	556	0.018	0.21
GO:0008168	F	methyltransferase activity	6	914	0.038	0.41
GO:0016741	F	transferase activity, transferring one-carbon groups	6	926	0.04	0.41
GO:0004518	F	nuclease activity	5	732	0.049	0.49
GO:0016740	F	transferase activity	40	11681	0.056	0.53
GO:0003723	F	RNA binding	13	2942	0.055	0.53
GO:0008194	F	UDP-glycosyltransferase activity	5	819	0.072	0.65
GO:0004713	F	protein tyrosine kinase activity	12	2816	0.078	0.69
GO:0030246	F	carbohydrate binding	5	860	0.084	0.72
GO:0016491	F	oxidoreductase activity	7	5066	0.99	1
GO:0043169	F	cation binding	33	10457	0.18	1
GO:0000166	F	nucleotide binding	23	11355	0.95	1
GO:0030554	F	adenyl nucleotide binding	17	8229	0.9	1
GO:0050662	F	coenzyme binding	5	1337	0.29	1
GO:0005524	F	ATP binding	16	7669	0.89	1
GO:0005488	F	binding	107	40798	0.7	1
GO:0043167	F	ion binding	33	10491	0.18	1
GO:0017076	F	purine nucleotide binding	18	8976	0.93	1
GO:0016787	F	hydrolase activity	30	11279	0.56	1
GO:0016788	F	hydrolase activity, acting on ester bonds	9	3243	0.51	1
GO:0003824	F	catalytic activity	85	30976	0.42	1
GO:0016773	F	phosphotransferase activity, alcohol group as acceptor	15	4976	0.36	1
GO:0016772	F	transferase activity, transferring phosphorus-containing groups	21	6607	0.24	1
GO:0016301	F	kinase activity	17	5584	0.33	1
GO:0032555	F	purine ribonucleotide binding	18	8471	0.88	1
GO:0032553	F	ribonucleotide binding	18	8471	0.88	1
GO:0046872	F	metal ion binding	30	9943	0.27	1
GO:0005515	F	protein binding	49	16386	0.21	1
GO:0008233	F	peptidase activity	5	1928	0.59	1
GO:0004672	F	protein kinase activity	15	4396	0.2	1
GO:0001883	F	purine nucleoside binding	17	8249	0.91	1
GO:0001882	F	nucleoside binding	17	8271	0.91	1
GO:0022892	F	substrate-specific transporter activity	5	3507	0.96	1
GO:0005215	F	transporter activity	7	4754	0.97	1
GO:0004674	F	protein serine/threonine kinase activity	12	3473	0.23	1
GO:0032559	F	adenyl ribonucleotide binding	17	7741	0.84	1
GO:0048037	F	cofactor binding	6	1856	0.38	1
GO:0005673	C	transcription factor TFIIE complex	5	15	1.9e-09	4.3e-07
GO:0005886	C	plasma membrane	31	4510	1.3e-06	0.00014
GO:0030054	C	cell junction	6	133	2.3e-06	0.00016
GO:0005667	C	transcription factor complex	8	372	9.6e-06	0.00053
GO:0005681	C	spliceosomal complex	6	264	9.6e-05	0.0042
GO:0005795	C	Golgi stack	5	179	0.00015	0.0054
GO:0009505	C	plant-type cell wall	13	1538	0.0003	0.0083
GO:0005634	C	nucleus	54	12876	0.00028	0.0083
GO:0030312	C	external encapsulating structure	14	1844	0.00051	0.011
GO:0016591	C	DNA-directed RNA polymerase II, holoenzyme	5	233	0.00048	0.011
GO:0044459	C	plasma membrane part	11	1309	0.00092	0.018
GO:0005618	C	cell wall	13	1763	0.0011	0.019
GO:0044451	C	nucleoplasm part	10	1173	0.0014	0.024
GO:0044428	C	nuclear part	20	3881	0.004	0.063
GO:0031981	C	nuclear lumen	14	2569	0.0099	0.15
GO:0005654	C	nucleoplasm	10	1655	0.015	0.2
GO:0070013	C	intracellular organelle lumen	15	3347	0.037	0.39
GO:0043231	C	intracellular membrane-bounded organelle	83	26453	0.035	0.39
GO:0043233	C	organelle lumen	15	3348	0.037	0.39
GO:0043227	C	membrane-bounded organelle	83	26494	0.037	0.39
GO:0016020	C	membrane	51	14908	0.031	0.39
GO:0031974	C	membrane-enclosed lumen	15	3406	0.042	0.42
GO:0044424	C	intracellular part	96	32373	0.089	0.85
GO:0044431	C	Golgi apparatus part	5	928	0.11	0.91
GO:0043229	C	intracellular organelle	85	28515	0.11	0.91
GO:0005622	C	intracellular	98	33442	0.11	0.91
GO:0043226	C	organelle	85	28547	0.11	0.91
GO:0044425	C	membrane part	27	8268	0.16	1
GO:0044422	C	organelle part	33	11937	0.46	1
GO:0031224	C	intrinsic to membrane	15	6179	0.7	1
GO:0044464	C	cell part	122	43996	0.28	1
GO:0016021	C	integral to membrane	11	5104	0.82	1
GO:0043234	C	protein complex	17	6218	0.51	1
GO:0043232	C	intracellular non-membrane-bounded organelle	8	5186	0.97	1
GO:0005829	C	cytosol	8	4557	0.93	1
GO:0031090	C	organelle membrane	6	4409	0.98	1
GO:0009507	C	chloroplast	7	5203	0.99	1
GO:0005783	C	endoplasmic reticulum	9	2563	0.25	1
GO:0043228	C	non-membrane-bounded organelle	8	5186	0.97	1
GO:0012505	C	endomembrane system	14	5524	0.63	1
GO:0044446	C	intracellular organelle part	33	11898	0.45	1
GO:0044444	C	cytoplasmic part	41	19958	0.99	1
GO:0009536	C	plastid	8	5887	0.99	1
GO:0005794	C	Golgi apparatus	9	2180	0.13	1
GO:0005737	C	cytoplasm	53	23483	0.96	1
GO:0005623	C	cell	122	43996	0.28	1
GO:0030529	C	ribonucleoprotein complex	8	2150	0.22	1
GO:0005576	C	extracellular region	6	1695	0.31	1
GO:0032991	C	macromolecular complex	25	8392	0.32	1

## Sheet: gma-miR166u
GO term	Ontology	Description	Number in input list	Number in BG/Ref	p-value	FDR
GO:0006350	P	transcription	38	7675	2.2e-06	0.0022
GO:0034645	P	cellular macromolecule biosynthetic process	48	11457	7.4e-06	0.0029
GO:0009059	P	macromolecule biosynthetic process	48	11536	8.9e-06	0.0029
GO:0044249	P	cellular biosynthetic process	59	16162	3e-05	0.003
GO:0009889	P	regulation of biosynthetic process	35	7584	2.9e-05	0.003
GO:0010556	P	regulation of macromolecule biosynthetic process	35	7401	1.7e-05	0.003
GO:0031326	P	regulation of cellular biosynthetic process	35	7582	2.9e-05	0.003
GO:0019219	P	regulation of nucleobase, nucleoside, nucleotide and nucleic acid metabolic process	35	7449	2e-05	0.003
GO:0009058	P	biosynthetic process	61	16733	2e-05	0.003
GO:0051171	P	regulation of nitrogen compound metabolic process	35	7577	2.8e-05	0.003
GO:0046417	P	chorismate metabolic process	5	169	5.1e-05	0.0042
GO:0009073	P	aromatic amino acid family biosynthetic process	5	167	4.9e-05	0.0042
GO:0080090	P	regulation of primary metabolic process	36	8385	9.8e-05	0.0071
GO:0045449	P	regulation of transcription	32	7064	0.0001	0.0071
GO:0060255	P	regulation of macromolecule metabolic process	36	8582	0.00016	0.0092
GO:0009072	P	aromatic amino acid family metabolic process	5	219	0.00017	0.0092
GO:0010467	P	gene expression	45	11773	0.00016	0.0092
GO:0010468	P	regulation of gene expression	34	7896	0.00015	0.0092
GO:0031323	P	regulation of cellular metabolic process	36	8644	0.00018	0.0095
GO:0046907	P	intracellular transport	16	2542	0.00024	0.012
GO:0009755	P	hormone-mediated signaling pathway	14	2078	0.0003	0.014
GO:0032870	P	cellular response to hormone stimulus	14	2138	0.0004	0.018
GO:0006139	P	nucleobase, nucleoside, nucleotide and nucleic acid metabolic process	47	13152	0.00053	0.023
GO:0016050	P	vesicle organization	5	289	0.00058	0.024
GO:0019222	P	regulation of metabolic process	36	9258	0.00068	0.027
GO:0043648	P	dicarboxylic acid metabolic process	5	318	0.00089	0.034
GO:0051649	P	establishment of localization in cell	16	2929	0.0011	0.04
GO:0042254	P	ribosome biogenesis	8	925	0.0014	0.048
GO:0016053	P	organic acid biosynthetic process	11	1684	0.0017	0.057
GO:0046394	P	carboxylic acid biosynthetic process	11	1684	0.0017	0.057
GO:0051641	P	cellular localization	16	3082	0.0018	0.058
GO:0016070	P	RNA metabolic process	29	7315	0.0019	0.06
GO:0009734	P	auxin mediated signaling pathway	6	572	0.0021	0.064
GO:0009886	P	post-embryonic morphogenesis	5	399	0.0024	0.067
GO:0051252	P	regulation of RNA metabolic process	21	4713	0.0023	0.067
GO:0070887	P	cellular response to chemical stimulus	15	2902	0.0026	0.072
GO:0019438	P	aromatic compound biosynthetic process	8	1056	0.0031	0.08
GO:0050789	P	regulation of biological process	54	17035	0.0032	0.08
GO:0006355	P	regulation of transcription, DNA-dependent	20	4509	0.0031	0.08
GO:0006886	P	intracellular protein transport	10	1595	0.0037	0.086
GO:0006351	P	transcription, DNA-dependent	21	4902	0.0037	0.086
GO:0032774	P	RNA biosynthetic process	21	4911	0.0037	0.086
GO:0022613	P	ribonucleoprotein complex biogenesis	8	1091	0.0037	0.086
GO:0034470	P	ncRNA processing	6	651	0.004	0.09
GO:0044085	P	cellular component biogenesis	16	3355	0.0041	0.091
GO:0009966	P	regulation of signal transduction	7	891	0.0045	0.097
GO:0006807	P	nitrogen compound metabolic process	49	15334	0.0047	0.097
GO:0034613	P	cellular protein localization	10	1647	0.0046	0.097
GO:0009987	P	cellular process	104	39380	0.0049	0.099
GO:0050794	P	regulation of cellular process	48	14993	0.005	0.1
GO:0070727	P	cellular macromolecule localization	10	1687	0.0055	0.11
GO:0010646	P	regulation of cell communication	7	926	0.0056	0.11
GO:0043170	P	macromolecule metabolic process	69	23941	0.0073	0.14
GO:0050832	P	defense response to fungus	6	775	0.009	0.17
GO:0065007	P	biological regulation	57	19260	0.011	0.2
GO:0044238	P	primary metabolic process	83	30475	0.011	0.2
GO:0016044	P	cellular membrane organization	7	1118	0.015	0.25
GO:0045184	P	establishment of protein localization	10	1976	0.015	0.26
GO:0015031	P	protein transport	10	1972	0.015	0.26
GO:0044260	P	cellular macromolecule metabolic process	61	21348	0.017	0.27
GO:0032502	P	developmental process	42	13566	0.017	0.27
GO:0007242	P	intracellular signaling cascade	17	4263	0.017	0.27
GO:0042221	P	response to chemical stimulus	30	8962	0.018	0.28
GO:0034660	P	ncRNA metabolic process	6	922	0.02	0.3
GO:0006633	P	fatty acid biosynthetic process	5	679	0.02	0.3
GO:0009791	P	post-embryonic development	18	4686	0.02	0.3
GO:0033036	P	macromolecule localization	11	2413	0.022	0.33
GO:0044237	P	cellular metabolic process	79	29431	0.023	0.34
GO:0008104	P	protein localization	10	2193	0.029	0.41
GO:0008652	P	cellular amino acid biosynthetic process	5	745	0.029	0.41
GO:0006725	P	cellular aromatic compound metabolic process	9	1886	0.029	0.41
GO:0051716	P	cellular response to stimulus	17	4566	0.03	0.41
GO:0005976	P	polysaccharide metabolic process	6	1024	0.03	0.41
GO:0007275	P	multicellular organismal development	36	11770	0.033	0.44
GO:0040010	P	positive regulation of growth rate	6	1054	0.034	0.45
GO:0040009	P	regulation of growth rate	6	1068	0.036	0.47
GO:0006979	P	response to oxidative stress	8	1654	0.036	0.47
GO:0006605	P	protein targeting	5	805	0.038	0.48
GO:0008610	P	lipid biosynthetic process	8	1689	0.04	0.5
GO:0006396	P	RNA processing	9	2002	0.04	0.5
GO:0044264	P	cellular polysaccharide metabolic process	5	833	0.043	0.52
GO:0009309	P	amine biosynthetic process	5	836	0.043	0.52
GO:0009620	P	response to fungus	6	1120	0.044	0.52
GO:0032501	P	multicellular organismal process	37	12482	0.046	0.55
GO:0008152	P	metabolic process	89	34843	0.052	0.59
GO:0009725	P	response to hormone stimulus	17	4878	0.051	0.59
GO:0045927	P	positive regulation of growth	6	1171	0.052	0.59
GO:0009739	P	response to gibberellin stimulus	5	876	0.051	0.59
GO:0034621	P	cellular macromolecular complex subunit organization	7	1484	0.054	0.6
GO:0003002	P	regionalization	5	919	0.06	0.66
GO:0006996	P	organelle organization	16	4703	0.069	0.75
GO:0006260	P	DNA replication	5	999	0.079	0.84
GO:0006631	P	fatty acid metabolic process	5	998	0.079	0.84
GO:0048523	P	negative regulation of cellular process	9	2320	0.083	0.88
GO:0009719	P	response to endogenous stimulus	17	5235	0.086	0.9
GO:0030154	P	cell differentiation	11	3062	0.09	0.93
GO:0022621	P	shoot system development	6	1669	0.18	1
GO:0007165	P	signal transduction	19	6436	0.14	1
GO:0000003	P	reproduction	12	7295	0.91	1
GO:0048869	P	cellular developmental process	13	4074	0.14	1
GO:0048513	P	organ development	16	5778	0.24	1
GO:0048518	P	positive regulation of biological process	10	3317	0.22	1
GO:0048519	P	negative regulation of biological process	9	2967	0.23	1
GO:0048731	P	system development	17	6096	0.22	1
GO:0003006	P	reproductive developmental process	10	4997	0.71	1
GO:0043436	P	oxoacid metabolic process	11	3464	0.17	1
GO:0051707	P	response to other organism	10	3591	0.3	1
GO:0010033	P	response to organic substance	18	6152	0.16	1
GO:0051704	P	multi-organism process	10	4568	0.59	1
GO:0009607	P	response to biotic stimulus	10	3830	0.37	1
GO:0016192	P	vesicle-mediated transport	5	1723	0.35	1
GO:0019538	P	protein metabolic process	24	12329	0.83	1
GO:0016051	P	carbohydrate biosynthetic process	5	1169	0.13	1
GO:0022607	P	cellular component assembly	6	2064	0.33	1
GO:0044267	P	cellular protein metabolic process	17	10546	0.96	1
GO:0009653	P	anatomical structure morphogenesis	13	4801	0.3	1
GO:0044262	P	cellular carbohydrate metabolic process	5	2031	0.49	1
GO:0016043	P	cellular component organization	24	8070	0.1	1
GO:0065008	P	regulation of biological quality	5	4152	0.96	1
GO:0048316	P	seed development	8	2391	0.18	1
GO:0006629	P	lipid metabolic process	9	3120	0.28	1
GO:0009308	P	amine metabolic process	6	2173	0.37	1
GO:0006810	P	transport	18	8572	0.68	1
GO:0009888	P	tissue development	6	2395	0.46	1
GO:0006952	P	defense response	11	3271	0.13	1
GO:0043412	P	macromolecule modification	11	6645	0.9	1
GO:0009266	P	response to temperature stimulus	7	2582	0.37	1
GO:0051234	P	establishment of localization	18	8686	0.7	1
GO:0044271	P	cellular nitrogen compound biosynthetic process	5	1352	0.2	1
GO:0010154	P	fruit development	8	2490	0.21	1
GO:0050896	P	response to stimulus	45	16989	0.13	1
GO:0002119	P	nematode larval development	5	1252	0.16	1
GO:0006950	P	response to stress	28	10512	0.21	1
GO:0040008	P	regulation of growth	6	1654	0.18	1
GO:0048367	P	shoot development	6	1663	0.18	1
GO:0006519	P	cellular amino acid and derivative metabolic process	7	3012	0.53	1
GO:0009790	P	embryonic development	13	4359	0.19	1
GO:0034641	P	cellular nitrogen compound metabolic process	5	1875	0.42	1
GO:0009792	P	embryonic development ending in birth or egg hatching	7	1894	0.14	1
GO:0007154	P	cell communication	8	7238	0.99	1
GO:0007049	P	cell cycle	7	2712	0.42	1
GO:0048608	P	reproductive structure development	10	4607	0.61	1
GO:0009628	P	response to abiotic stimulus	14	6757	0.68	1
GO:0043687	P	post-translational protein modification	9	5579	0.9	1
GO:0044106	P	cellular amine metabolic process	5	1680	0.34	1
GO:0009409	P	response to cold	7	1809	0.12	1
GO:0007010	P	cytoskeleton organization	5	1447	0.23	1
GO:0044255	P	cellular lipid metabolic process	8	2483	0.2	1
GO:0051276	P	chromosome organization	6	1610	0.16	1
GO:0006082	P	organic acid metabolic process	11	3465	0.17	1
GO:0002164	P	larval development	5	1323	0.18	1
GO:0043933	P	macromolecular complex subunit organization	7	1787	0.11	1
GO:0019752	P	carboxylic acid metabolic process	11	3464	0.17	1
GO:0009793	P	embryonic development ending in seed dormancy	6	2101	0.34	1
GO:0009733	P	response to auxin stimulus	7	1820	0.12	1
GO:0007389	P	pattern specification process	5	1101	0.11	1
GO:0009737	P	response to abscisic acid stimulus	5	1959	0.46	1
GO:0040007	P	growth	9	3788	0.49	1
GO:0006325	P	chromatin organization	5	1080	0.1	1
GO:0006520	P	cellular amino acid metabolic process	5	1680	0.34	1
GO:0019748	P	secondary metabolic process	6	1963	0.29	1
GO:0006464	P	protein modification process	9	6313	0.96	1
GO:0022414	P	reproductive process	12	6483	0.81	1
GO:0051179	P	localization	18	9196	0.79	1
GO:0007017	P	microtubule-based process	5	1179	0.13	1
GO:0005975	P	carbohydrate metabolic process	11	3598	0.2	1
GO:0042180	P	cellular ketone metabolic process	11	3529	0.18	1
GO:0048856	P	anatomical structure development	26	10279	0.31	1
GO:0006796	P	phosphate metabolic process	5	4934	0.99	1
GO:0006793	P	phosphorus metabolic process	5	4963	0.99	1
GO:0006259	P	DNA metabolic process	7	2473	0.33	1
GO:0032787	P	monocarboxylic acid metabolic process	6	1732	0.2	1
GO:0006412	P	translation	8	2280	0.15	1
GO:0046983	F	protein dimerization activity	15	1467	1.5e-06	0.00041
GO:0003700	F	transcription factor activity	26	4428	7.3e-06	0.00096
GO:0022884	F	macromolecule transmembrane transporter activity	5	152	3.1e-05	0.0021
GO:0015450	F	P-P-bond-hydrolysis-driven protein transmembrane transporter activity	5	152	3.1e-05	0.0021
GO:0003677	F	DNA binding	35	7904	6.8e-05	0.003
GO:0008320	F	protein transmembrane transporter activity	5	183	7.4e-05	0.003
GO:0030528	F	transcription regulator activity	29	6026	8.1e-05	0.003
GO:0005515	F	protein binding	55	16386	0.00069	0.022
GO:0003676	F	nucleic acid binding	45	12607	0.00077	0.022
GO:0043566	F	structure-specific DNA binding	5	397	0.0023	0.058
GO:0043565	F	sequence-specific DNA binding	10	1500	0.0024	0.058
GO:0005488	F	binding	107	40798	0.0047	0.1
GO:0016564	F	transcription repressor activity	6	699	0.0056	0.11
GO:0008565	F	protein transporter activity	5	586	0.011	0.22
GO:0015405	F	P-P-bond-hydrolysis-driven transmembrane transporter activity	6	928	0.02	0.35
GO:0008270	F	zinc ion binding	17	4422	0.023	0.38
GO:0015399	F	primary active transmembrane transporter activity	6	970	0.024	0.38
GO:0043169	F	cation binding	26	10457	0.34	1
GO:0000166	F	nucleotide binding	29	11355	0.27	1
GO:0016740	F	transferase activity	24	11681	0.74	1
GO:0016818	F	hydrolase activity, acting on acid anhydrides, in phosphorus-containing anhydrides	9	3417	0.37	1
GO:0046914	F	transition metal ion binding	21	6936	0.11	1
GO:0030554	F	adenyl nucleotide binding	18	8229	0.61	1
GO:0005524	F	ATP binding	16	7669	0.68	1
GO:0016757	F	transferase activity, transferring glycosyl groups	6	1721	0.2	1
GO:0004553	F	hydrolase activity, hydrolyzing O-glycosyl compounds	5	1346	0.19	1
GO:0016817	F	hydrolase activity, acting on acid anhydrides	9	3474	0.39	1
GO:0016887	F	ATPase activity	6	1993	0.3	1
GO:0042623	F	ATPase activity, coupled	6	1504	0.13	1
GO:0017076	F	purine nucleotide binding	20	8976	0.57	1
GO:0016787	F	hydrolase activity	23	11279	0.75	1
GO:0003824	F	catalytic activity	68	30976	0.69	1
GO:0009055	F	electron carrier activity	6	1755	0.21	1
GO:0022892	F	substrate-specific transporter activity	7	3507	0.69	1
GO:0016772	F	transferase activity, transferring phosphorus-containing groups	11	6607	0.9	1
GO:0016301	F	kinase activity	9	5584	0.9	1
GO:0032555	F	purine ribonucleotide binding	18	8471	0.66	1
GO:0032553	F	ribonucleotide binding	18	8471	0.66	1
GO:0016491	F	oxidoreductase activity	12	5066	0.48	1
GO:0043167	F	ion binding	26	10491	0.35	1
GO:0022891	F	substrate-specific transmembrane transporter activity	7	2841	0.47	1
GO:0005215	F	transporter activity	8	4754	0.85	1
GO:0016758	F	transferase activity, transferring hexosyl groups	6	1280	0.073	1
GO:0046872	F	metal ion binding	23	9943	0.5	1
GO:0016773	F	phosphotransferase activity, alcohol group as acceptor	9	4976	0.81	1
GO:0003723	F	RNA binding	7	2942	0.5	1
GO:0016798	F	hydrolase activity, acting on glycosyl bonds	5	1471	0.24	1
GO:0001883	F	purine nucleoside binding	18	8249	0.61	1
GO:0001882	F	nucleoside binding	18	8271	0.61	1
GO:0022857	F	transmembrane transporter activity	7	3514	0.69	1
GO:0005198	F	structural molecule activity	6	1834	0.24	1
GO:0004672	F	protein kinase activity	5	4396	0.97	1
GO:0032559	F	adenyl ribonucleotide binding	16	7741	0.69	1
GO:0022804	F	active transmembrane transporter activity	7	2241	0.25	1
GO:0030234	F	enzyme regulator activity	5	1267	0.16	1
GO:0017111	F	nucleoside-triphosphatase activity	9	3244	0.32	1
GO:0016462	F	pyrophosphatase activity	9	3385	0.36	1
GO:0005622	C	intracellular	97	33442	0.00016	0.023
GO:0044424	C	intracellular part	93	32373	0.00051	0.035
GO:0005634	C	nucleus	45	12876	0.0012	0.056
GO:0044464	C	cell part	114	43996	0.0033	0.093
GO:0005623	C	cell	114	43996	0.0033	0.093
GO:0043229	C	intracellular organelle	78	28515	0.015	0.31
GO:0043226	C	organelle	78	28547	0.015	0.31
GO:0044430	C	cytoskeletal part	8	1506	0.022	0.39
GO:0043228	C	non-membrane-bounded organelle	18	5186	0.047	0.66
GO:0043232	C	intracellular non-membrane-bounded organelle	18	5186	0.047	0.66
GO:0005856	C	cytoskeleton	8	1793	0.053	0.68
GO:0044446	C	intracellular organelle part	27	11898	0.54	1
GO:0031974	C	membrane-enclosed lumen	6	3406	0.79	1
GO:0030529	C	ribonucleoprotein complex	6	2150	0.36	1
GO:0031981	C	nuclear lumen	6	2569	0.53	1
GO:0016021	C	integral to membrane	10	5104	0.73	1
GO:0016020	C	membrane	29	14908	0.86	1
GO:0032991	C	macromolecular complex	25	8392	0.093	1
GO:0043231	C	intracellular membrane-bounded organelle	68	26453	0.1	1
GO:0043234	C	protein complex	19	6218	0.11	1
GO:0044428	C	nuclear part	10	3881	0.39	1
GO:0044422	C	organelle part	27	11937	0.54	1
GO:0043227	C	membrane-bounded organelle	68	26494	0.1	1
GO:0043233	C	organelle lumen	6	3348	0.78	1
GO:0031224	C	intrinsic to membrane	13	6179	0.66	1
GO:0005886	C	plasma membrane	10	4510	0.58	1
GO:0012505	C	endomembrane system	7	5524	0.97	1
GO:0044444	C	cytoplasmic part	36	19958	0.96	1
GO:0009507	C	chloroplast	13	5203	0.4	1
GO:0031090	C	organelle membrane	7	4409	0.88	1
GO:0009536	C	plastid	15	5887	0.36	1
GO:0044425	C	membrane part	15	8268	0.86	1
GO:0005737	C	cytoplasm	58	23483	0.23	1
GO:0070013	C	intracellular organelle lumen	6	3347	0.78	1

## Sheet: gma-miR172abfh
GO term	Ontology	Description	Number in input list	Number in BG/Ref	p-value	FDR	gma-miR172abh
GO:0010092	P	specification of organ identity	9	89	7.5e-13	3.2e-10
GO:0010093	P	specification of floral organ identity	9	89	7.5e-13	3.2e-10
GO:0048449	P	floral organ formation	9	238	3e-09	8.4e-07
GO:0010073	P	meristem maintenance	10	365	7.6e-09	1.6e-06
GO:0009886	P	post-embryonic morphogenesis	10	399	1.7e-08	2.9e-06
GO:0048444	P	floral organ morphogenesis	9	306	2.4e-08	3.4e-06
GO:0048645	P	organ formation	9	400	2.2e-07	2.7e-05
GO:0048507	P	meristem development	12	911	5.9e-07	6.3e-05
GO:0003002	P	regionalization	11	919	4.4e-06	0.00041
GO:0048569	P	post-embryonic organ development	11	931	5e-06	0.00042
GO:0048646	P	anatomical structure formation involved in morphogenesis	11	1032	1.3e-05	0.00099
GO:0007389	P	pattern specification process	11	1101	2.3e-05	0.0016
GO:0048437	P	floral organ development	10	916	2.6e-05	0.0017
GO:0044249	P	cellular biosynthetic process	55	16162	3.4e-05	0.0021
GO:0009058	P	biosynthetic process	56	16733	4.5e-05	0.0026
GO:0009791	P	post-embryonic development	23	4686	0.00011	0.0056
GO:0048731	P	system development	27	6096	0.00014	0.0068
GO:0048316	P	seed development	15	2391	0.00015	0.007
GO:0009888	P	tissue development	15	2395	0.00016	0.007
GO:0010154	P	fruit development	15	2490	0.00024	0.01
GO:0048513	P	organ development	25	5778	0.00036	0.014
GO:0009408	P	response to heat	8	870	0.00054	0.021
GO:0006355	P	regulation of transcription, DNA-dependent	20	4509	0.0011	0.041
GO:0030154	P	cell differentiation	15	3062	0.0019	0.065
GO:0051252	P	regulation of RNA metabolic process	20	4713	0.0019	0.065
GO:0006350	P	transcription	28	7675	0.0022	0.071
GO:0006351	P	transcription, DNA-dependent	20	4902	0.003	0.089
GO:0032774	P	RNA biosynthetic process	20	4911	0.0031	0.089
GO:0045449	P	regulation of transcription	26	7064	0.0029	0.089
GO:0009889	P	regulation of biosynthetic process	27	7584	0.0037	0.1
GO:0031326	P	regulation of cellular biosynthetic process	27	7582	0.0037	0.1
GO:0080090	P	regulation of primary metabolic process	29	8385	0.0039	0.1
GO:0009887	P	organ morphogenesis	10	1784	0.0045	0.11
GO:0010556	P	regulation of macromolecule biosynthetic process	26	7401	0.0053	0.13
GO:0019219	P	regulation of nucleobase, nucleoside, nucleotide and nucleic acid metabolic process	26	7449	0.0058	0.14
GO:0031323	P	regulation of cellular metabolic process	29	8644	0.0061	0.14
GO:0009908	P	flower development	10	1872	0.0062	0.14
GO:0009059	P	macromolecule biosynthetic process	36	11536	0.0067	0.15
GO:0051171	P	regulation of nitrogen compound metabolic process	26	7577	0.0072	0.16
GO:0044271	P	cellular nitrogen compound biosynthetic process	8	1352	0.0079	0.16
GO:0032501	P	multicellular organismal process	38	12482	0.0078	0.16
GO:0016053	P	organic acid biosynthetic process	9	1684	0.0092	0.18
GO:0046394	P	carboxylic acid biosynthetic process	9	1684	0.0092	0.18
GO:0007275	P	multicellular organismal development	36	11770	0.0092	0.18
GO:0060255	P	regulation of macromolecule metabolic process	28	8582	0.01	0.19
GO:0034645	P	cellular macromolecule biosynthetic process	35	11457	0.011	0.19
GO:0016567	P	protein ubiquitination	5	636	0.011	0.2
GO:0006807	P	nitrogen compound metabolic process	44	15334	0.011	0.2
GO:0010468	P	regulation of gene expression	26	7896	0.012	0.21
GO:0032446	P	protein modification by small protein conjugation	5	681	0.015	0.25
GO:0019222	P	regulation of metabolic process	29	9258	0.015	0.25
GO:0003006	P	reproductive developmental process	18	4997	0.016	0.26
GO:0016070	P	RNA metabolic process	24	7315	0.017	0.26
GO:0002119	P	nematode larval development	7	1252	0.017	0.26
GO:0010467	P	gene expression	35	11773	0.016	0.26
GO:0010035	P	response to inorganic substance	6	992	0.019	0.28
GO:0048856	P	anatomical structure development	31	10279	0.02	0.29
GO:0002164	P	larval development	7	1323	0.022	0.32
GO:0070647	P	protein modification by small protein conjugation or removal	5	761	0.023	0.32
GO:0048869	P	cellular developmental process	15	4074	0.023	0.33
GO:0040010	P	positive regulation of growth rate	6	1054	0.024	0.33
GO:0040009	P	regulation of growth rate	6	1068	0.025	0.35
GO:0000003	P	reproduction	23	7295	0.029	0.37
GO:0009753	P	response to jasmonic acid stimulus	6	1106	0.029	0.37
GO:0010038	P	response to metal ion	5	816	0.029	0.37
GO:0032502	P	developmental process	38	13566	0.028	0.37
GO:0022414	P	reproductive process	21	6483	0.028	0.37
GO:0048608	P	reproductive structure development	16	4607	0.031	0.39
GO:0019953	P	sexual reproduction	6	1148	0.034	0.42
GO:0045927	P	positive regulation of growth	6	1171	0.037	0.45
GO:0034641	P	cellular nitrogen compound metabolic process	8	1875	0.044	0.52
GO:0006139	P	nucleobase, nucleoside, nucleotide and nucleic acid metabolic process	36	13152	0.045	0.53
GO:0040008	P	regulation of growth	7	1654	0.06	0.69
GO:0016192	P	vesicle-mediated transport	7	1723	0.071	0.81
GO:0006511	P	ubiquitin-dependent protein catabolic process	5	1058	0.072	0.81
GO:0019941	P	modification-dependent protein catabolic process	5	1060	0.073	0.81
GO:0051603	P	proteolysis involved in cellular protein catabolic process	5	1078	0.077	0.81
GO:0009653	P	anatomical structure morphogenesis	15	4801	0.077	0.81
GO:0043632	P	modification-dependent macromolecule catabolic process	5	1073	0.076	0.81
GO:0044237	P	cellular metabolic process	70	29431	0.077	0.81
GO:0044257	P	cellular protein catabolic process	5	1113	0.085	0.89
GO:0009266	P	response to temperature stimulus	9	2582	0.093	0.95
GO:0050793	P	regulation of developmental process	9	2607	0.097	0.99
GO:0044238	P	primary metabolic process	67	30475	0.31	1
GO:0007165	P	signal transduction	10	6436	0.88	1
GO:0051716	P	cellular response to stimulus	9	4566	0.62	1
GO:0048518	P	positive regulation of biological process	7	3317	0.54	1
GO:0033036	P	macromolecule localization	7	2413	0.24	1
GO:0032787	P	monocarboxylic acid metabolic process	5	1732	0.3	1
GO:0043436	P	oxoacid metabolic process	9	3464	0.3	1
GO:0051707	P	response to other organism	7	3591	0.63	1
GO:0010033	P	response to organic substance	14	6152	0.41	1
GO:0051704	P	multi-organism process	8	4568	0.75	1
GO:0009607	P	response to biotic stimulus	8	3830	0.55	1
GO:0019538	P	protein metabolic process	22	12329	0.83	1
GO:0002376	P	immune system process	5	1955	0.39	1
GO:0008152	P	metabolic process	74	34843	0.45	1
GO:0050789	P	regulation of biological process	41	17035	0.17	1
GO:0044267	P	cellular protein metabolic process	18	10546	0.86	1
GO:0044265	P	cellular macromolecule catabolic process	5	2102	0.45	1
GO:0044262	P	cellular carbohydrate metabolic process	5	2031	0.42	1
GO:0044260	P	cellular macromolecule metabolic process	52	21348	0.1	1
GO:0016043	P	cellular component organization	14	8070	0.81	1
GO:0065007	P	biological regulation	45	19260	0.21	1
GO:0065008	P	regulation of biological quality	6	4152	0.87	1
GO:0006629	P	lipid metabolic process	7	3120	0.48	1
GO:0006810	P	transport	17	8572	0.63	1
GO:0050794	P	regulation of cellular process	38	14993	0.1	1
GO:0006952	P	defense response	7	3271	0.53	1
GO:0043412	P	macromolecule modification	10	6645	0.9	1
GO:0051239	P	regulation of multicellular organismal process	7	1958	0.12	1
GO:0051234	P	establishment of localization	17	8686	0.65	1
GO:0046907	P	intracellular transport	5	2542	0.62	1
GO:0050896	P	response to stimulus	37	16989	0.42	1
GO:0006950	P	response to stress	19	10512	0.79	1
GO:0006519	P	cellular amino acid and derivative metabolic process	6	3012	0.61	1
GO:0044248	P	cellular catabolic process	6	3308	0.69	1
GO:0009790	P	embryonic development	12	4359	0.2	1
GO:0009793	P	embryonic development ending in seed dormancy	6	2101	0.28	1
GO:0009792	P	embryonic development ending in birth or egg hatching	7	1894	0.1	1
GO:0070887	P	cellular response to chemical stimulus	7	2902	0.4	1
GO:0007154	P	cell communication	6	7238	1	1
GO:0009719	P	response to endogenous stimulus	13	5235	0.3	1
GO:0009057	P	macromolecule catabolic process	6	4062	0.86	1
GO:0006508	P	proteolysis	9	2800	0.13	1
GO:0008610	P	lipid biosynthetic process	5	1689	0.28	1
GO:0043687	P	post-translational protein modification	8	5579	0.91	1
GO:0009987	P	cellular process	87	39380	0.22	1
GO:0006725	P	cellular aromatic compound metabolic process	7	1886	0.1	1
GO:0044255	P	cellular lipid metabolic process	7	2483	0.26	1
GO:0006082	P	organic acid metabolic process	9	3465	0.3	1
GO:0007242	P	intracellular signaling cascade	10	4263	0.4	1
GO:0009725	P	response to hormone stimulus	9	4878	0.7	1
GO:0043170	P	macromolecule metabolic process	56	23941	0.16	1
GO:0019752	P	carboxylic acid metabolic process	9	3464	0.3	1
GO:0042592	P	homeostatic process	5	1471	0.2	1
GO:0040007	P	growth	9	3788	0.4	1
GO:0019748	P	secondary metabolic process	7	1963	0.12	1
GO:0006464	P	protein modification process	10	6313	0.86	1
GO:0051649	P	establishment of localization in cell	8	2929	0.27	1
GO:0042221	P	response to chemical stimulus	21	8962	0.32	1
GO:0009056	P	catabolic process	7	5465	0.95	1
GO:0051179	P	localization	19	9196	0.56	1
GO:0051641	P	cellular localization	8	3082	0.32	1
GO:0006996	P	organelle organization	12	4703	0.28	1
GO:0009628	P	response to abiotic stimulus	12	6757	0.76	1
GO:0005975	P	carbohydrate metabolic process	5	3598	0.88	1
GO:0042180	P	cellular ketone metabolic process	9	3529	0.32	1
GO:0006259	P	DNA metabolic process	6	2473	0.41	1
GO:0006412	P	translation	5	2280	0.52	1
GO:0030163	P	protein catabolic process	5	2880	0.72	1
GO:0003676	F	nucleic acid binding	46	12607	4.2e-05	0.0043
GO:0003700	F	transcription factor activity	23	4428	4.5e-05	0.0043
GO:0003677	F	DNA binding	32	7904	0.00015	0.0051
GO:0004842	F	ubiquitin-protein ligase activity	10	1116	0.00013	0.0051
GO:0030528	F	transcription regulator activity	27	6026	0.00011	0.0051
GO:0019787	F	small conjugating protein ligase activity	10	1142	0.00016	0.0051
GO:0016881	F	acid-amino acid ligase activity	10	1230	0.00029	0.0079
GO:0016879	F	ligase activity, forming carbon-nitrogen bonds	10	1464	0.0011	0.026
GO:0005488	F	binding	99	40798	0.0046	0.099
GO:0016874	F	ligase activity	10	2139	0.015	0.28
GO:0008270	F	zinc ion binding	16	4422	0.022	0.36
GO:0003723	F	RNA binding	12	2942	0.021	0.36
GO:0046914	F	transition metal ion binding	21	6936	0.052	0.77
GO:0043169	F	cation binding	22	10457	0.52	1
GO:0000166	F	nucleotide binding	27	11355	0.26	1
GO:0016740	F	transferase activity	22	11681	0.74	1
GO:0016818	F	hydrolase activity, acting on acid anhydrides, in phosphorus-containing anhydrides	5	3417	0.85	1
GO:0030554	F	adenyl nucleotide binding	13	8229	0.89	1
GO:0005524	F	ATP binding	10	7669	0.97	1
GO:0016757	F	transferase activity, transferring glycosyl groups	5	1721	0.29	1
GO:0016817	F	hydrolase activity, acting on acid anhydrides	5	3474	0.86	1
GO:0017076	F	purine nucleotide binding	14	8976	0.91	1
GO:0016787	F	hydrolase activity	12	11279	1	1
GO:0043565	F	sequence-specific DNA binding	6	1500	0.096	1
GO:0003824	F	catalytic activity	57	30976	0.93	1
GO:0009055	F	electron carrier activity	5	1755	0.31	1
GO:0022892	F	substrate-specific transporter activity	8	3507	0.45	1
GO:0016772	F	transferase activity, transferring phosphorus-containing groups	9	6607	0.94	1
GO:0016301	F	kinase activity	8	5584	0.91	1
GO:0032555	F	purine ribonucleotide binding	11	8471	0.97	1
GO:0032553	F	ribonucleotide binding	11	8471	0.97	1
GO:0016491	F	oxidoreductase activity	8	5066	0.84	1
GO:0005506	F	iron ion binding	5	1859	0.35	1
GO:0005215	F	transporter activity	9	4754	0.67	1
GO:0046872	F	metal ion binding	22	9943	0.42	1
GO:0016773	F	phosphotransferase activity, alcohol group as acceptor	6	4976	0.95	1
GO:0005515	F	protein binding	36	16386	0.39	1
GO:0001883	F	purine nucleoside binding	13	8249	0.89	1
GO:0001882	F	nucleoside binding	13	8271	0.9	1
GO:0016462	F	pyrophosphatase activity	5	3385	0.84	1
GO:0043167	F	ion binding	22	10491	0.53	1
GO:0032559	F	adenyl ribonucleotide binding	10	7741	0.97	1
GO:0017111	F	nucleoside-triphosphatase activity	5	3244	0.81	1
GO:0022857	F	transmembrane transporter activity	5	3514	0.86	1
GO:0051286	C	cell tip	8	65	3.4e-12	5.5e-10
GO:0030427	C	site of polarized growth	8	142	1.2e-09	9.4e-08
GO:0005622	C	intracellular	94	33442	6.9e-06	0.00037
GO:0044424	C	intracellular part	90	32373	3.5e-05	0.0014
GO:0005764	C	lysosome	5	180	4.6e-05	0.0015
GO:0000323	C	lytic vacuole	5	289	0.0004	0.011
GO:0044464	C	cell part	105	43996	0.0043	0.086
GO:0005623	C	cell	105	43996	0.0043	0.086
GO:0005773	C	vacuole	6	1097	0.028	0.42
GO:0043229	C	intracellular organelle	71	28515	0.026	0.42
GO:0043226	C	organelle	71	28547	0.026	0.42
GO:0031974	C	membrane-enclosed lumen	6	3406	0.72	1
GO:0043228	C	non-membrane-bounded organelle	13	5186	0.29	1
GO:0030529	C	ribonucleoprotein complex	5	2150	0.47	1
GO:0016021	C	integral to membrane	6	5104	0.96	1
GO:0016020	C	membrane	18	14908	1	1
GO:0032991	C	macromolecular complex	22	8392	0.15	1
GO:0005794	C	Golgi apparatus	6	2180	0.31	1
GO:0009507	C	chloroplast	7	5203	0.92	1
GO:0043234	C	protein complex	16	6218	0.23	1
GO:0043232	C	intracellular non-membrane-bounded organelle	13	5186	0.29	1
GO:0005829	C	cytosol	8	4557	0.74	1
GO:0043231	C	intracellular membrane-bounded organelle	61	26453	0.17	1
GO:0044428	C	nuclear part	6	3881	0.83	1
GO:0044425	C	membrane part	11	8268	0.97	1
GO:0044422	C	organelle part	21	11937	0.84	1
GO:0043227	C	membrane-bounded organelle	61	26494	0.18	1
GO:0043233	C	organelle lumen	6	3348	0.71	1
GO:0005886	C	plasma membrane	7	4510	0.84	1
GO:0044446	C	intracellular organelle part	21	11898	0.83	1
GO:0044444	C	cytoplasmic part	48	19958	0.14	1
GO:0031224	C	intrinsic to membrane	8	6179	0.95	1
GO:0005634	C	nucleus	30	12876	0.28	1
GO:0005739	C	mitochondrion	11	4736	0.4	1
GO:0031981	C	nuclear lumen	5	2569	0.63	1
GO:0009536	C	plastid	7	5887	0.97	1
GO:0005737	C	cytoplasm	54	23483	0.21	1
GO:0070013	C	intracellular organelle lumen	6	3347	0.71	1

## Sheet: gma-miR396bk-3p
GO term	Ontology	Description	Number in input list	Number in BG/Ref	p-value	FDR
GO:0044238	P	primary metabolic process	20	30475	0.21	1
GO:0019222	P	regulation of metabolic process	5	9258	0.61	1
GO:0016310	P	phosphorylation	5	4498	0.11	1
GO:0009791	P	post-embryonic development	5	4686	0.12	1
GO:0009790	P	embryonic development	5	4359	0.096	1
GO:0006807	P	nitrogen compound metabolic process	9	15334	0.51	1
GO:0034645	P	cellular macromolecule biosynthetic process	5	11457	0.8	1
GO:0051179	P	localization	7	9196	0.25	1
GO:0009653	P	anatomical structure morphogenesis	7	4801	0.016	1
GO:0007275	P	multicellular organismal development	9	11770	0.21	1
GO:0009719	P	response to endogenous stimulus	6	5235	0.07	1
GO:0044267	P	cellular protein metabolic process	6	10546	0.56	1
GO:0000003	P	reproduction	8	7295	0.046	1
GO:0044260	P	cellular macromolecule metabolic process	11	21348	0.7	1
GO:0050789	P	regulation of biological process	11	17035	0.36	1
GO:0010467	P	gene expression	6	11773	0.68	1
GO:0048513	P	organ development	7	5778	0.04	1
GO:0065007	P	biological regulation	12	19260	0.4	1
GO:0010468	P	regulation of gene expression	5	7896	0.46	1
GO:0032502	P	developmental process	9	13566	0.35	1
GO:0006468	P	protein amino acid phosphorylation	5	3945	0.069	1
GO:0032501	P	multicellular organismal process	9	12482	0.26	1
GO:0048608	P	reproductive structure development	6	4607	0.042	1
GO:0006139	P	nucleobase, nucleoside, nucleotide and nucleic acid metabolic process	9	13152	0.32	1
GO:0060255	P	regulation of macromolecule metabolic process	5	8582	0.54	1
GO:0043687	P	post-translational protein modification	6	5579	0.089	1
GO:0006810	P	transport	7	8572	0.2	1
GO:0006464	P	protein modification process	6	6313	0.14	1
GO:0050794	P	regulation of cellular process	7	14993	0.78	1
GO:0009058	P	biosynthetic process	8	16733	0.77	1
GO:0022414	P	reproductive process	6	6483	0.15	1
GO:0043412	P	macromolecule modification	6	6645	0.17	1
GO:0009059	P	macromolecule biosynthetic process	5	11536	0.81	1
GO:0008152	P	metabolic process	22	34843	0.26	1
GO:0042221	P	response to chemical stimulus	6	8962	0.39	1
GO:0051234	P	establishment of localization	7	8686	0.21	1
GO:0010033	P	response to organic substance	6	6152	0.13	1
GO:0009628	P	response to abiotic stimulus	8	6757	0.031	1
GO:0003006	P	reproductive developmental process	6	4997	0.058	1
GO:0019538	P	protein metabolic process	10	12329	0.14	1
GO:0009725	P	response to hormone stimulus	5	4878	0.14	1
GO:0050896	P	response to stimulus	12	16989	0.23	1
GO:0048856	P	anatomical structure development	8	10279	0.21	1
GO:0006950	P	response to stress	10	10512	0.06	1
GO:0044237	P	cellular metabolic process	18	29431	0.38	1
GO:0043170	P	macromolecule metabolic process	16	23941	0.24	1
GO:0006796	P	phosphate metabolic process	5	4934	0.14	1
GO:0006793	P	phosphorus metabolic process	5	4963	0.14	1
GO:0048731	P	system development	7	6096	0.051	1
GO:0009987	P	cellular process	21	39380	0.73	1
GO:0044249	P	cellular biosynthetic process	8	16162	0.73	1
GO:0001883	F	purine nucleoside binding	8	8249	0.084	0.57
GO:0001882	F	nucleoside binding	8	8271	0.085	0.57
GO:0022857	F	transmembrane transporter activity	5	3514	0.046	0.57
GO:0005215	F	transporter activity	6	4754	0.048	0.57
GO:0005524	F	ATP binding	8	7669	0.059	0.57
GO:0022891	F	substrate-specific transmembrane transporter activity	5	2841	0.021	0.57
GO:0022892	F	substrate-specific transporter activity	6	3507	0.013	0.57
GO:0032559	F	adenyl ribonucleotide binding	8	7741	0.062	0.57
GO:0030554	F	adenyl nucleotide binding	8	8229	0.083	0.57
GO:0005515	F	protein binding	14	16386	0.054	0.57
GO:0032555	F	purine ribonucleotide binding	8	8471	0.095	0.57
GO:0032553	F	ribonucleotide binding	8	8471	0.095	0.57
GO:0017076	F	purine nucleotide binding	8	8976	0.12	0.68
GO:0003676	F	nucleic acid binding	5	12607	0.87	1
GO:0016772	F	transferase activity, transferring phosphorus-containing groups	5	6607	0.31	1
GO:0003824	F	catalytic activity	16	30976	0.75	1
GO:0005488	F	binding	25	40798	0.3	1
GO:0016740	F	transferase activity	6	11681	0.67	1
GO:0016787	F	hydrolase activity	8	11279	0.3	1
GO:0000166	F	nucleotide binding	8	11355	0.3	1
GO:0043229	C	intracellular organelle	10	28515	0.99	1
GO:0044424	C	intracellular part	15	32373	0.9	1
GO:0043227	C	membrane-bounded organelle	9	26494	0.99	1
GO:0005623	C	cell	27	43996	0.26	1
GO:0005634	C	nucleus	8	12876	0.44	1
GO:0016020	C	membrane	8	14908	0.63	1
GO:0005737	C	cytoplasm	8	23483	0.98	1
GO:0043226	C	organelle	10	28547	0.99	1
GO:0005886	C	plasma membrane	5	4510	0.11	1
GO:0032991	C	macromolecular complex	5	8392	0.52	1
GO:0043231	C	intracellular membrane-bounded organelle	9	26453	0.99	1
GO:0044464	C	cell part	27	43996	0.26	1
GO:0005622	C	intracellular	16	33442	0.88	1

## Sheet: gma-miR3522
GO term	Ontology	Description	Number in input list	Number in BG/Ref	p-value	FDR
GO:0009100	P	glycoprotein metabolic process	14	365	1.4e-10	2.2e-07
GO:0009101	P	glycoprotein biosynthetic process	13	319	3.1e-10	2.5e-07
GO:0043413	P	macromolecule glycosylation	11	284	1.2e-08	4e-06
GO:0006486	P	protein amino acid glycosylation	11	284	1.2e-08	4e-06
GO:0070085	P	glycosylation	11	284	1.2e-08	4e-06
GO:0009768	P	photosynthesis, light harvesting in photosystem I	5	28	1.2e-07	3.3e-05
GO:0006464	P	protein modification process	49	6313	2e-07	4.6e-05
GO:0043412	P	macromolecule modification	49	6645	8.9e-07	0.00018
GO:0007584	P	response to nutrient	6	108	3.8e-06	0.00069
GO:0044267	P	cellular protein metabolic process	65	10546	4.9e-06	0.00072
GO:0006487	P	protein amino acid N-linked glycosylation	6	112	4.7e-06	0.00072
GO:0042981	P	regulation of apoptosis	11	548	6.7e-06	0.0009
GO:0019538	P	protein metabolic process	72	12329	8.3e-06	0.001
GO:0048609	P	reproductive process in a multicellular organism	9	367	1e-05	0.0012
GO:0019725	P	cellular homeostasis	15	1076	1.1e-05	0.0012
GO:0018298	P	protein-chromophore linkage	5	77	1.2e-05	0.0012
GO:0009765	P	photosynthesis, light harvesting	5	83	1.7e-05	0.0017
GO:0032504	P	multicellular organism reproduction	9	402	2e-05	0.0018
GO:0043067	P	regulation of programmed cell death	11	634	2.5e-05	0.002
GO:0010941	P	regulation of cell death	11	634	2.5e-05	0.002
GO:0030003	P	cellular cation homeostasis	10	530	2.9e-05	0.0023
GO:0018193	P	peptidyl-amino acid modification	8	328	3.2e-05	0.0024
GO:0007626	P	locomotory behavior	6	166	4e-05	0.0028
GO:0055080	P	cation homeostasis	10	576	5.8e-05	0.0039
GO:0040011	P	locomotion	13	989	7.7e-05	0.005
GO:0044260	P	cellular macromolecule metabolic process	104	21348	0.0001	0.0064
GO:0007610	P	behavior	8	397	0.00012	0.0071
GO:0006875	P	cellular metal ion homeostasis	7	313	0.00017	0.0092
GO:0006873	P	cellular ion homeostasis	10	654	0.00016	0.0092
GO:0055065	P	metal ion homeostasis	7	313	0.00017	0.0092
GO:0042493	P	response to drug	8	436	0.00022	0.012
GO:0055082	P	cellular chemical homeostasis	10	688	0.00024	0.012
GO:0043170	P	macromolecule metabolic process	112	23941	0.00025	0.012
GO:0006916	P	anti-apoptosis	5	149	0.00025	0.012
GO:0050801	P	ion homeostasis	10	700	0.00027	0.013
GO:0042592	P	homeostatic process	15	1471	0.00034	0.015
GO:0009636	P	response to toxin	6	257	0.0004	0.017
GO:0000041	P	transition metal ion transport	7	416	0.0009	0.038
GO:0019684	P	photosynthesis, light reaction	6	321	0.0012	0.051
GO:0009991	P	response to extracellular stimulus	9	712	0.0013	0.052
GO:0043066	P	negative regulation of apoptosis	5	222	0.0014	0.056
GO:0006812	P	cation transport	14	1529	0.0015	0.057
GO:0030005	P	cellular di-, tri-valent inorganic cation homeostasis	6	361	0.0022	0.081
GO:0055066	P	di-, tri-valent inorganic cation homeostasis	6	361	0.0022	0.081
GO:0031667	P	response to nutrient levels	8	637	0.0024	0.088
GO:0006915	P	apoptosis	12	1288	0.0028	0.097
GO:0060548	P	negative regulation of cell death	5	281	0.0039	0.12
GO:0043069	P	negative regulation of programmed cell death	5	281	0.0039	0.12
GO:0048878	P	chemical homeostasis	10	998	0.0037	0.12
GO:0009150	P	purine ribonucleotide metabolic process	7	540	0.0038	0.12
GO:0035315	P	hair cell differentiation	5	292	0.0045	0.14
GO:0006800	P	oxygen and reactive oxygen species metabolic process	5	299	0.005	0.15
GO:0030001	P	metal ion transport	10	1040	0.0049	0.15
GO:0046034	P	ATP metabolic process	6	438	0.0056	0.17
GO:0043687	P	post-translational protein modification	32	5579	0.0059	0.17
GO:0006163	P	purine nucleotide metabolic process	7	608	0.0071	0.2
GO:0006970	P	response to osmotic stress	14	1829	0.0071	0.2
GO:0009205	P	purine ribonucleoside triphosphate metabolic process	6	463	0.0072	0.2
GO:0009144	P	purine nucleoside triphosphate metabolic process	6	474	0.008	0.22
GO:0006811	P	ion transport	15	2059	0.0083	0.22
GO:0009259	P	ribonucleotide metabolic process	7	629	0.0084	0.22
GO:0044237	P	cellular metabolic process	124	29431	0.0084	0.22
GO:0009199	P	ribonucleoside triphosphate metabolic process	6	481	0.0086	0.22
GO:0045454	P	cell redox homeostasis	5	353	0.0097	0.24
GO:0009743	P	response to carbohydrate stimulus	7	646	0.0097	0.24
GO:0006091	P	generation of precursor metabolites and energy	11	1351	0.011	0.26
GO:0009141	P	nucleoside triphosphate metabolic process	6	517	0.012	0.28
GO:0000904	P	cell morphogenesis involved in differentiation	6	517	0.012	0.28
GO:0008544	P	epidermis development	8	861	0.014	0.32
GO:0007398	P	ectoderm development	8	862	0.014	0.32
GO:0006753	P	nucleoside phosphate metabolic process	9	1045	0.014	0.32
GO:0009117	P	nucleotide metabolic process	9	1045	0.014	0.32
GO:0015979	P	photosynthesis	6	548	0.015	0.34
GO:0044262	P	cellular carbohydrate metabolic process	14	2031	0.016	0.36
GO:0034645	P	cellular macromolecule biosynthetic process	54	11457	0.019	0.42
GO:0009059	P	macromolecule biosynthetic process	54	11536	0.022	0.47
GO:0009651	P	response to salt stress	11	1514	0.023	0.47
GO:0019953	P	sexual reproduction	9	1148	0.025	0.5
GO:0016265	P	death	13	1941	0.025	0.5
GO:0008219	P	cell death	13	1938	0.024	0.5
GO:0009605	P	response to external stimulus	15	2368	0.026	0.51
GO:0009790	P	embryonic development	24	4359	0.026	0.51
GO:0065008	P	regulation of biological quality	23	4152	0.027	0.53
GO:0012501	P	programmed cell death	12	1766	0.028	0.53
GO:0009152	P	purine ribonucleotide biosynthetic process	5	475	0.03	0.57
GO:0048518	P	positive regulation of biological process	19	3317	0.032	0.59
GO:0009791	P	post-embryonic development	25	4686	0.032	0.59
GO:0006357	P	regulation of transcription from RNA polymerase II promoter	5	482	0.032	0.59
GO:0009698	P	phenylpropanoid metabolic process	8	1023	0.033	0.6
GO:0055086	P	nucleobase, nucleoside and nucleotide metabolic process	9	1216	0.034	0.6
GO:0006810	P	transport	41	8572	0.034	0.61
GO:0048827	P	phyllome development	9	1245	0.038	0.67
GO:0040010	P	positive regulation of growth rate	8	1054	0.039	0.67
GO:0044238	P	primary metabolic process	123	30475	0.04	0.69
GO:0051234	P	establishment of localization	41	8686	0.041	0.69
GO:0015672	P	monovalent inorganic cation transport	6	691	0.041	0.69
GO:0040009	P	regulation of growth rate	8	1068	0.041	0.69
GO:0006164	P	purine nucleotide biosynthetic process	5	523	0.042	0.7
GO:0009792	P	embryonic development ending in birth or egg hatching	12	1894	0.043	0.7
GO:0009260	P	ribonucleotide biosynthetic process	5	553	0.052	0.83
GO:0009737	P	response to abscisic acid stimulus	12	1959	0.053	0.85
GO:0019748	P	secondary metabolic process	12	1963	0.054	0.85
GO:0006575	P	cellular amino acid derivative metabolic process	10	1544	0.055	0.85
GO:0048366	P	leaf development	8	1133	0.055	0.85
GO:0010468	P	regulation of gene expression	37	7896	0.056	0.86
GO:0051179	P	localization	42	9196	0.06	0.91
GO:0005975	P	carbohydrate metabolic process	19	3598	0.062	0.93
GO:0009624	P	response to nematode	6	771	0.062	0.93
GO:0045927	P	positive regulation of growth	8	1171	0.064	0.94
GO:0022622	P	root system development	6	1377	0.38	1
GO:0080090	P	regulation of primary metabolic process	34	8385	0.25	1
GO:0019222	P	regulation of metabolic process	39	9258	0.16	1
GO:0006519	P	cellular amino acid and derivative metabolic process	11	3012	0.52	1
GO:0048468	P	cell development	10	1894	0.15	1
GO:0010016	P	shoot morphogenesis	5	935	0.25	1
GO:0009409	P	response to cold	6	1809	0.64	1
GO:0009165	P	nucleotide biosynthetic process	5	696	0.11	1
GO:0007165	P	signal transduction	16	6436	0.96	1
GO:0007166	P	cell surface receptor linked signaling pathway	5	1236	0.46	1
GO:0010556	P	regulation of macromolecule biosynthetic process	34	7401	0.081	1
GO:0032774	P	RNA biosynthetic process	23	4911	0.12	1
GO:0009755	P	hormone-mediated signaling pathway	12	2078	0.075	1
GO:0051716	P	cellular response to stimulus	19	4566	0.29	1
GO:0010605	P	negative regulation of macromolecule metabolic process	6	1323	0.34	1
GO:0000003	P	reproduction	30	7295	0.24	1
GO:0048869	P	cellular developmental process	14	4074	0.61	1
GO:0055085	P	transmembrane transport	6	1142	0.23	1
GO:0008104	P	protein localization	7	2193	0.68	1
GO:0048513	P	organ development	23	5778	0.34	1
GO:0006260	P	DNA replication	5	999	0.29	1
GO:0016310	P	phosphorylation	22	4498	0.089	1
GO:0048519	P	negative regulation of biological process	13	2967	0.27	1
GO:0033036	P	macromolecule localization	7	2413	0.77	1
GO:0030154	P	cell differentiation	12	3062	0.42	1
GO:0006281	P	DNA repair	5	858	0.2	1
GO:0060255	P	regulation of macromolecule metabolic process	38	8582	0.1	1
GO:0003006	P	reproductive developmental process	23	4997	0.13	1
GO:0010038	P	response to metal ion	5	816	0.17	1
GO:0010035	P	response to inorganic substance	6	992	0.15	1
GO:0051707	P	response to other organism	12	3591	0.64	1
GO:0050794	P	regulation of cellular process	59	14993	0.24	1
GO:0046483	P	heterocycle metabolic process	8	1915	0.39	1
GO:0044248	P	cellular catabolic process	9	3308	0.85	1
GO:0009607	P	response to biotic stimulus	12	3830	0.73	1
GO:0044249	P	cellular biosynthetic process	67	16162	0.1	1
GO:0034641	P	cellular nitrogen compound metabolic process	6	1875	0.67	1
GO:0002376	P	immune system process	8	1955	0.41	1
GO:0033554	P	cellular response to stress	7	1730	0.43	1
GO:0031327	P	negative regulation of cellular biosynthetic process	5	961	0.27	1
GO:0022607	P	cellular component assembly	11	2064	0.13	1
GO:0009892	P	negative regulation of metabolic process	6	1444	0.42	1
GO:0009890	P	negative regulation of biosynthetic process	5	964	0.27	1
GO:0048569	P	post-embryonic organ development	6	931	0.12	1
GO:0010629	P	negative regulation of gene expression	6	1026	0.17	1
GO:0006807	P	nitrogen compound metabolic process	56	15334	0.47	1
GO:0048589	P	developmental growth	6	1427	0.41	1
GO:0050789	P	regulation of biological process	65	17035	0.31	1
GO:0000902	P	cell morphogenesis	8	1796	0.32	1
GO:0006955	P	immune response	8	1766	0.31	1
GO:0016043	P	cellular component organization	22	8070	0.94	1
GO:0009719	P	response to endogenous stimulus	23	5235	0.19	1
GO:0019219	P	regulation of nucleobase, nucleoside, nucleotide and nucleic acid metabolic process	34	7449	0.087	1
GO:0065007	P	biological regulation	73	19260	0.32	1
GO:0006366	P	transcription from RNA polymerase II promoter	5	781	0.15	1
GO:0065009	P	regulation of molecular function	5	1131	0.39	1
GO:0048646	P	anatomical structure formation involved in morphogenesis	6	1032	0.17	1
GO:0009887	P	organ morphogenesis	10	1784	0.11	1
GO:0048316	P	seed development	11	2391	0.25	1
GO:0006629	P	lipid metabolic process	8	3120	0.88	1
GO:0050793	P	regulation of developmental process	9	2607	0.6	1
GO:0009889	P	regulation of biosynthetic process	34	7584	0.1	1
GO:0006952	P	defense response	6	3271	0.98	1
GO:0051239	P	regulation of multicellular organismal process	7	1958	0.56	1
GO:0048731	P	system development	24	6096	0.35	1
GO:0016070	P	RNA metabolic process	28	7315	0.39	1
GO:0010154	P	fruit development	14	2490	0.068	1
GO:0046907	P	intracellular transport	8	2542	0.7	1
GO:0050896	P	response to stimulus	67	16989	0.21	1
GO:0002119	P	nematode larval development	8	1252	0.085	1
GO:0006950	P	response to stress	36	10512	0.65	1
GO:0048367	P	shoot development	9	1663	0.15	1
GO:0006355	P	regulation of transcription, DNA-dependent	22	4509	0.091	1
GO:0048364	P	root development	6	1377	0.38	1
GO:0006350	P	transcription	33	7675	0.16	1
GO:0006351	P	transcription, DNA-dependent	23	4902	0.12	1
GO:0010558	P	negative regulation of macromolecule biosynthetic process	5	930	0.25	1
GO:0008152	P	metabolic process	129	34843	0.33	1
GO:0044265	P	cellular macromolecule catabolic process	7	2102	0.63	1
GO:0009314	P	response to radiation	10	2699	0.51	1
GO:0009266	P	response to temperature stimulus	6	2582	0.91	1
GO:0007275	P	multicellular organismal development	42	11770	0.55	1
GO:0009793	P	embryonic development ending in seed dormancy	11	2101	0.14	1
GO:0009416	P	response to light stimulus	10	2643	0.48	1
GO:0070887	P	cellular response to chemical stimulus	13	2902	0.25	1
GO:0007154	P	cell communication	7	7238	1	1
GO:0006457	P	protein folding	6	912	0.11	1
GO:0007049	P	cell cycle	12	2712	0.27	1
GO:0022621	P	shoot system development	9	1669	0.15	1
GO:0006139	P	nucleobase, nucleoside, nucleotide and nucleic acid metabolic process	54	13152	0.16	1
GO:0051649	P	establishment of localization in cell	11	2929	0.49	1
GO:0009653	P	anatomical structure morphogenesis	17	4801	0.56	1
GO:0009057	P	macromolecule catabolic process	8	4062	0.98	1
GO:0042398	P	cellular amino acid derivative biosynthetic process	6	1062	0.19	1
GO:0006508	P	proteolysis	10	2800	0.55	1
GO:0051641	P	cellular localization	12	3082	0.43	1
GO:0032502	P	developmental process	44	13566	0.8	1
GO:0006996	P	organelle organization	13	4703	0.87	1
GO:0032501	P	multicellular organismal process	47	12482	0.39	1
GO:0048608	P	reproductive structure development	20	4607	0.22	1
GO:0009628	P	response to abiotic stimulus	28	6757	0.24	1
GO:0006725	P	cellular aromatic compound metabolic process	10	1886	0.15	1
GO:0006974	P	response to DNA damage stimulus	5	992	0.29	1
GO:0032870	P	cellular response to hormone stimulus	12	2138	0.088	1
GO:0044255	P	cellular lipid metabolic process	7	2483	0.79	1
GO:0016481	P	negative regulation of transcription	5	820	0.18	1
GO:0006979	P	response to oxidative stress	6	1654	0.55	1
GO:0051276	P	chromosome organization	5	1610	0.69	1
GO:0007242	P	intracellular signaling cascade	15	4263	0.57	1
GO:0009725	P	response to hormone stimulus	23	4878	0.11	1
GO:0051252	P	regulation of RNA metabolic process	22	4713	0.13	1
GO:0002164	P	larval development	8	1323	0.11	1
GO:0022402	P	cell cycle process	10	1937	0.16	1
GO:0043933	P	macromolecular complex subunit organization	5	1787	0.77	1
GO:0031326	P	regulation of cellular biosynthetic process	34	7582	0.1	1
GO:0031324	P	negative regulation of cellular metabolic process	5	1232	0.46	1
GO:0031323	P	regulation of cellular metabolic process	38	8644	0.11	1
GO:0045449	P	regulation of transcription	33	7064	0.072	1
GO:0022403	P	cell cycle phase	6	1490	0.45	1
GO:0051301	P	cell division	8	1213	0.074	1
GO:0009888	P	tissue development	13	2395	0.094	1
GO:0040007	P	growth	18	3788	0.14	1
GO:0040008	P	regulation of growth	9	1654	0.15	1
GO:0032989	P	cellular component morphogenesis	8	1934	0.4	1
GO:0048437	P	floral organ development	5	916	0.24	1
GO:0010467	P	gene expression	44	11773	0.42	1
GO:0007276	P	gamete generation	5	653	0.089	1
GO:0051704	P	multi-organism process	13	4568	0.84	1
GO:0009908	P	flower development	6	1872	0.67	1
GO:0010033	P	response to organic substance	24	6152	0.37	1
GO:0048438	P	floral whorl development	5	858	0.2	1
GO:0006468	P	protein amino acid phosphorylation	18	3945	0.18	1
GO:0009987	P	cellular process	148	39380	0.2	1
GO:0000279	P	M phase	6	1279	0.31	1
GO:0045934	P	negative regulation of nucleobase, nucleoside, nucleotide and nucleic acid metabolic process	5	937	0.25	1
GO:0022414	P	reproductive process	29	6483	0.13	1
GO:0009058	P	biosynthetic process	68	16733	0.14	1
GO:0051171	P	regulation of nitrogen compound metabolic process	34	7577	0.1	1
GO:0051172	P	negative regulation of nitrogen compound metabolic process	5	944	0.26	1
GO:0042221	P	response to chemical stimulus	39	8962	0.12	1
GO:0009056	P	catabolic process	10	5465	1	1
GO:0008610	P	lipid biosynthetic process	7	1689	0.41	1
GO:0007017	P	microtubule-based process	7	1179	0.14	1
GO:0007010	P	cytoskeleton organization	5	1447	0.6	1
GO:0009913	P	epidermal cell differentiation	6	805	0.073	1
GO:0048856	P	anatomical structure development	35	10279	0.67	1
GO:0006066	P	alcohol metabolic process	5	1448	0.6	1
GO:0006796	P	phosphate metabolic process	24	4934	0.082	1
GO:0044085	P	cellular component biogenesis	15	3355	0.23	1
GO:0006396	P	RNA processing	7	2002	0.58	1
GO:0006793	P	phosphorus metabolic process	24	4963	0.086	1
GO:0006259	P	DNA metabolic process	12	2473	0.18	1
GO:0048523	P	negative regulation of cellular process	11	2320	0.22	1
GO:0048522	P	positive regulation of cellular process	6	1505	0.46	1
GO:0008415	F	acyltransferase activity	16	952	5.4e-07	0.00015
GO:0004576	F	oligosaccharyl transferase activity	5	40	6.1e-07	0.00015
GO:0016747	F	transferase activity, transferring acyl groups other than amino-acyl groups	16	1023	1.3e-06	0.00022
GO:0016746	F	transferase activity, transferring acyl groups	16	1097	3.2e-06	0.00039
GO:0016168	F	chlorophyll binding	5	65	5.7e-06	0.00055
GO:0046915	F	transition metal ion transmembrane transporter activity	6	159	3.2e-05	0.0026
GO:0070008	F	serine-type exopeptidase activity	6	172	4.8e-05	0.0029
GO:0004185	F	serine-type carboxypeptidase activity	6	172	4.8e-05	0.0029
GO:0008374	F	O-acyltransferase activity	7	260	5.6e-05	0.003
GO:0008378	F	galactosyltransferase activity	5	138	0.00018	0.0086
GO:0004180	F	carboxypeptidase activity	6	233	0.00024	0.011
GO:0022890	F	inorganic cation transmembrane transporter activity	11	854	0.00032	0.012
GO:0015082	F	di-, tri-valent inorganic cation transmembrane transporter activity	6	246	0.00032	0.012
GO:0022857	F	transmembrane transporter activity	26	3514	0.00044	0.015
GO:0008238	F	exopeptidase activity	6	275	0.00057	0.018
GO:0008324	F	cation transmembrane transporter activity	15	1564	0.00064	0.019
GO:0016740	F	transferase activity	62	11681	0.0007	0.019
GO:0022891	F	substrate-specific transmembrane transporter activity	22	2841	0.00068	0.019
GO:0016820	F	hydrolase activity, acting on acid anhydrides, catalyzing transmembrane movement of substances	10	808	0.00081	0.021
GO:0046873	F	metal ion transmembrane transporter activity	8	539	0.00087	0.021
GO:0005215	F	transporter activity	31	4754	0.00099	0.023
GO:0016758	F	transferase activity, transferring hexosyl groups	12	1280	0.0026	0.058
GO:0022804	F	active transmembrane transporter activity	17	2241	0.0034	0.072
GO:0000287	F	magnesium ion binding	8	701	0.0043	0.081
GO:0017171	F	serine hydrolase activity	6	418	0.0045	0.081
GO:0022892	F	substrate-specific transporter activity	23	3507	0.0043	0.081
GO:0008236	F	serine-type peptidase activity	6	417	0.0044	0.081
GO:0016667	F	oxidoreductase activity, acting on sulfur group of donors	5	321	0.0067	0.11
GO:0042626	F	ATPase activity, coupled to transmembrane movement of substances	8	757	0.0067	0.11
GO:0043492	F	ATPase activity, coupled to movement of substances	8	758	0.0068	0.11
GO:0016817	F	hydrolase activity, acting on acid anhydrides	22	3474	0.0076	0.12
GO:0015075	F	ion transmembrane transporter activity	15	2040	0.0076	0.12
GO:0042623	F	ATPase activity, coupled	12	1504	0.009	0.13
GO:0015291	F	secondary active transmembrane transporter activity	9	1030	0.013	0.19
GO:0004888	F	transmembrane receptor activity	7	740	0.019	0.26
GO:0015405	F	P-P-bond-hydrolysis-driven transmembrane transporter activity	8	928	0.02	0.28
GO:0016818	F	hydrolase activity, acting on acid anhydrides, in phosphorus-containing anhydrides	20	3417	0.023	0.3
GO:0016757	F	transferase activity, transferring glycosyl groups	12	1721	0.023	0.3
GO:0015399	F	primary active transmembrane transporter activity	8	970	0.026	0.31
GO:0017111	F	nucleoside-triphosphatase activity	19	3244	0.026	0.31
GO:0005524	F	ATP binding	38	7669	0.026	0.31
GO:0015293	F	symporter activity	5	455	0.026	0.31
GO:0032559	F	adenyl ribonucleotide binding	38	7741	0.029	0.33
GO:0004722	F	protein serine/threonine phosphatase activity	5	508	0.038	0.42
GO:0016462	F	pyrophosphatase activity	19	3385	0.038	0.42
GO:0030554	F	adenyl nucleotide binding	39	8229	0.043	0.46
GO:0001883	F	purine nucleoside binding	39	8249	0.045	0.46
GO:0001882	F	nucleoside binding	39	8271	0.046	0.47
GO:0008233	F	peptidase activity	12	1928	0.048	0.48
GO:0070011	F	peptidase activity, acting on L-amino acid peptides	10	1562	0.058	0.56
GO:0016887	F	ATPase activity	12	1993	0.059	0.56
GO:0016787	F	hydrolase activity	50	11279	0.063	0.59
GO:0004721	F	phosphoprotein phosphatase activity	5	624	0.077	0.71
GO:0003700	F	transcription factor activity	22	4428	0.079	0.71
GO:0032555	F	purine ribonucleotide binding	38	8471	0.088	0.76
GO:0032553	F	ribonucleotide binding	38	8471	0.088	0.76
GO:0046983	F	protein dimerization activity	9	1467	0.086	0.76
GO:0030528	F	transcription regulator activity	28	6026	0.097	0.82
GO:0017076	F	purine nucleotide binding	39	8976	0.12	0.97
GO:0060089	F	molecular transducer activity	11	2041	0.12	0.97
GO:0004871	F	signal transducer activity	11	2041	0.12	0.97
GO:0000166	F	nucleotide binding	42	11355	0.45	1
GO:0004713	F	protein tyrosine kinase activity	8	2816	0.8	1
GO:0005488	F	binding	137	40798	0.93	1
GO:0016788	F	hydrolase activity, acting on ester bonds	8	3243	0.9	1
GO:0004842	F	ubiquitin-protein ligase activity	5	1116	0.37	1
GO:0016779	F	nucleotidyltransferase activity	5	958	0.26	1
GO:0016773	F	phosphotransferase activity, alcohol group as acceptor	17	4976	0.62	1
GO:0016772	F	transferase activity, transferring phosphorus-containing groups	27	6607	0.27	1
GO:0043565	F	sequence-specific DNA binding	7	1500	0.3	1
GO:0016741	F	transferase activity, transferring one-carbon groups	5	926	0.24	1
GO:0046914	F	transition metal ion binding	19	6936	0.92	1
GO:0016791	F	phosphatase activity	5	1050	0.33	1
GO:0016491	F	oxidoreductase activity	10	5066	0.99	1
GO:0005515	F	protein binding	50	16386	0.93	1
GO:0004674	F	protein serine/threonine kinase activity	11	3473	0.71	1
GO:0004672	F	protein kinase activity	15	4396	0.62	1
GO:0046872	F	metal ion binding	34	9943	0.65	1
GO:0016881	F	acid-amino acid ligase activity	5	1230	0.45	1
GO:0003676	F	nucleic acid binding	42	12607	0.74	1
GO:0003677	F	DNA binding	34	7904	0.15	1
GO:0008168	F	methyltransferase activity	5	914	0.24	1
GO:0016301	F	kinase activity	19	5584	0.63	1
GO:0046906	F	tetrapyrrole binding	6	1139	0.23	1
GO:0042578	F	phosphoric ester hydrolase activity	5	1258	0.47	1
GO:0019787	F	small conjugating protein ligase activity	5	1142	0.39	1
GO:0043169	F	cation binding	35	10457	0.71	1
GO:0043167	F	ion binding	35	10491	0.71	1
GO:0016879	F	ligase activity, forming carbon-nitrogen bonds	7	1464	0.28	1
GO:0016874	F	ligase activity	8	2139	0.51	1
GO:0008270	F	zinc ion binding	17	4422	0.42	1
GO:0003723	F	RNA binding	9	2942	0.74	1
GO:0004872	F	receptor activity	7	1292	0.19	1
GO:0005198	F	structural molecule activity	6	1834	0.65	1
GO:0003824	F	catalytic activity	116	30976	0.29	1
GO:0016021	C	integral to membrane	49	5104	2.2e-10	8.1e-08
GO:0031224	C	intrinsic to membrane	53	6179	1.9e-09	3.3e-07
GO:0044425	C	membrane part	56	8268	1.7e-06	0.00021
GO:0009522	C	photosystem I	6	103	2.9e-06	0.00027
GO:0030076	C	light-harvesting complex	5	66	6.1e-06	0.00044
GO:0016020	C	membrane	82	14908	1.4e-05	0.00085
GO:0005624	C	membrane fraction	11	610	1.8e-05	0.00091
GO:0000267	C	cell fraction	13	889	2.7e-05	0.0011
GO:0005626	C	insoluble fraction	11	639	2.7e-05	0.0011
GO:0010287	C	plastoglobule	7	239	3.3e-05	0.0012
GO:0005774	C	vacuolar membrane	11	663	3.7e-05	0.0012
GO:0044437	C	vacuolar part	11	678	4.5e-05	0.0014
GO:0031090	C	organelle membrane	33	4409	5.6e-05	0.0015
GO:0005792	C	microsome	7	316	0.00018	0.0044
GO:0042598	C	vesicular fraction	7	316	0.00018	0.0044
GO:0009521	C	photosystem	6	224	0.0002	0.0044
GO:0005773	C	vacuole	13	1097	0.00021	0.0045
GO:0009523	C	photosystem II	5	158	0.00032	0.0065
GO:0044446	C	intracellular organelle part	61	11898	0.0019	0.036
GO:0044422	C	organelle part	61	11937	0.002	0.037
GO:0044434	C	chloroplast part	15	1932	0.0047	0.081
GO:0005789	C	endoplasmic reticulum membrane	8	726	0.0053	0.081
GO:0043229	C	intracellular organelle	122	28515	0.0051	0.081
GO:0043226	C	organelle	122	28547	0.0054	0.081
GO:0005794	C	Golgi apparatus	16	2180	0.006	0.087
GO:0042175	C	nuclear envelope-endoplasmic reticulum network	8	789	0.0085	0.11
GO:0043234	C	protein complex	34	6218	0.0093	0.11
GO:0043231	C	intracellular membrane-bounded organelle	113	26453	0.0092	0.11
GO:0044444	C	cytoplasmic part	89	19958	0.0089	0.11
GO:0000325	C	plant-type vacuole	5	349	0.0093	0.11
GO:0043227	C	membrane-bounded organelle	113	26494	0.0097	0.11
GO:0044435	C	plastid part	15	2121	0.011	0.12
GO:0044432	C	endoplasmic reticulum part	8	830	0.011	0.12
GO:0042995	C	cell projection	5	417	0.019	0.2
GO:0044424	C	intracellular part	131	32373	0.028	0.29
GO:0032991	C	macromolecular complex	40	8392	0.038	0.38
GO:0005783	C	endoplasmic reticulum	15	2563	0.046	0.45
GO:0044464	C	cell part	169	43996	0.057	0.53
GO:0005623	C	cell	169	43996	0.057	0.53
GO:0005622	C	intracellular	131	33442	0.082	0.74
GO:0005737	C	cytoplasm	94	23483	0.11	0.93
GO:0034357	C	photosynthetic membrane	6	1194	0.26	1
GO:0031975	C	envelope	9	1999	0.3	1
GO:0044428	C	nuclear part	10	3881	0.9	1
GO:0005654	C	nucleoplasm	6	1655	0.55	1
GO:0031976	C	plastid thylakoid	6	1247	0.29	1
GO:0070013	C	intracellular organelle lumen	6	3347	0.98	1
GO:0043232	C	intracellular non-membrane-bounded organelle	12	5186	0.97	1
GO:0005829	C	cytosol	11	4557	0.94	1
GO:0009579	C	thylakoid	6	1389	0.38	1
GO:0044431	C	Golgi apparatus part	6	928	0.12	1
GO:0044430	C	cytoskeletal part	7	1506	0.3	1
GO:0044436	C	thylakoid part	6	1264	0.31	1
GO:0009507	C	chloroplast	22	5203	0.25	1
GO:0042651	C	thylakoid membrane	6	1125	0.22	1
GO:0009535	C	chloroplast thylakoid membrane	6	1086	0.2	1
GO:0009534	C	chloroplast thylakoid	6	1228	0.28	1
GO:0009536	C	plastid	22	5887	0.46	1
GO:0031974	C	membrane-enclosed lumen	6	3406	0.98	1
GO:0043228	C	non-membrane-bounded organelle	12	5186	0.97	1
GO:0005856	C	cytoskeleton	7	1793	0.47	1
GO:0012505	C	endomembrane system	20	5524	0.52	1
GO:0005634	C	nucleus	40	12876	0.87	1
GO:0005739	C	mitochondrion	11	4736	0.96	1
GO:0030529	C	ribonucleoprotein complex	6	2150	0.79	1
GO:0031984	C	organelle subcompartment	6	1290	0.32	1
GO:0031981	C	nuclear lumen	6	2569	0.9	1
GO:0031967	C	organelle envelope	9	1964	0.28	1
GO:0043233	C	organelle lumen	6	3348	0.98	1
GO:0055035	C	plastid thylakoid membrane	6	1091	0.2	1
GO:0044451	C	nucleoplasm part	5	1173	0.42	1
GO:0005576	C	extracellular region	8	1695	0.27	1
GO:0015630	C	microtubule cytoskeleton	7	1174	0.13	1
GO:0005886	C	plasma membrane	15	4510	0.66	1

## Sheet: GmaTAS3ab7D
GO term	Ontology	Description	Number in input list	Number in BG/Ref	p-value	FDR
GO:0010047	P	fruit dehiscence	19	42	1.7e-42	1.1e-39
GO:0009838	P	abscission	19	49	1.9e-41	4e-39
GO:0010227	P	floral organ abscission	19	49	1.9e-41	4e-39
GO:0010158	P	abaxial cell fate specification	19	76	2.5e-38	3.9e-36
GO:0009900	P	dehiscence	19	91	5.3e-37	6.6e-35
GO:0010050	P	vegetative phase change	19	93	7.8e-37	8e-35
GO:0008285	P	negative regulation of cell proliferation	19	203	7.2e-31	6.4e-29
GO:0001708	P	cell fate specification	19	228	5.8e-30	4.5e-28
GO:0048481	P	ovule development	19	236	1.1e-29	6.7e-28
GO:0010150	P	leaf senescence	19	235	1e-29	6.7e-28
GO:0010260	P	organ senescence	19	281	2.6e-28	1.4e-26
GO:0048609	P	reproductive process in a multicellular organism	20	367	5.2e-28	2.7e-26
GO:0045165	P	cell fate commitment	19	309	1.4e-27	6.8e-26
GO:0010149	P	senescence	19	314	1.9e-27	8.5e-26
GO:0032504	P	multicellular organism reproduction	20	402	3e-27	1.2e-25
GO:0048440	P	carpel development	19	340	8.1e-27	3.1e-25
GO:0009911	P	positive regulation of flower development	19	366	3.1e-26	1.1e-24
GO:0048467	P	gynoecium development	19	389	9.5e-26	3.3e-24
GO:0048582	P	positive regulation of post-embryonic development	19	413	2.8e-25	9.2e-24
GO:0042127	P	regulation of cell proliferation	19	489	6.1e-24	1.9e-22
GO:0009909	P	regulation of flower development	19	678	2.4e-21	7e-20
GO:0007568	P	aging	19	697	3.9e-21	1.1e-19
GO:0051094	P	positive regulation of developmental process	19	806	5.5e-20	1.5e-18
GO:0048438	P	floral whorl development	19	858	1.7e-19	4.4e-18
GO:0008283	P	cell proliferation	19	900	4e-19	1e-17
GO:0048437	P	floral organ development	19	916	5.6e-19	1.3e-17
GO:0048569	P	post-embryonic organ development	19	931	7.5e-19	1.7e-17
GO:0048580	P	regulation of post-embryonic development	19	988	2.2e-18	4.8e-17
GO:0009734	P	auxin mediated signaling pathway	14	572	4.3e-15	9.2e-14
GO:0009908	P	flower development	20	1872	1.5e-14	3e-13
GO:0016481	P	negative regulation of transcription	15	820	2.6e-14	5.1e-13
GO:0009733	P	response to auxin stimulus	19	1820	1.1e-13	2.2e-12
GO:0010558	P	negative regulation of macromolecule biosynthetic process	15	930	1.5e-13	2.9e-12
GO:0045934	P	negative regulation of nucleobase, nucleoside, nucleotide and nucleic acid metabolic process	15	937	1.7e-13	3.1e-12
GO:0051172	P	negative regulation of nitrogen compound metabolic process	15	944	1.9e-13	3.3e-12
GO:0031327	P	negative regulation of cellular biosynthetic process	15	961	2.4e-13	4.2e-12
GO:0009890	P	negative regulation of biosynthetic process	15	964	2.5e-13	4.2e-12
GO:0051239	P	regulation of multicellular organismal process	19	1958	4.1e-13	6.6e-12
GO:0010629	P	negative regulation of gene expression	15	1026	6.1e-13	9.6e-12
GO:0048523	P	negative regulation of cellular process	19	2320	7.6e-12	1.2e-10
GO:0031324	P	negative regulation of cellular metabolic process	15	1232	7.8e-12	1.2e-10
GO:0010605	P	negative regulation of macromolecule metabolic process	15	1323	2.1e-11	3.1e-10
GO:0048518	P	positive regulation of biological process	21	3317	5.5e-11	7.8e-10
GO:0050793	P	regulation of developmental process	19	2607	5.5e-11	7.8e-10
GO:0009892	P	negative regulation of metabolic process	15	1444	7e-11	9.6e-10
GO:0048519	P	negative regulation of biological process	19	2967	4.7e-10	6.4e-09
GO:0030154	P	cell differentiation	19	3062	8e-10	1.1e-08
GO:0006355	P	regulation of transcription, DNA-dependent	22	4509	2.3e-09	3e-08
GO:0045892	P	negative regulation of transcription, DNA-dependent	9	470	3.8e-09	4.7e-08
GO:0009791	P	post-embryonic development	22	4686	4.7e-09	5.8e-08
GO:0051252	P	regulation of RNA metabolic process	22	4713	5.2e-09	6.3e-08
GO:0051253	P	negative regulation of RNA metabolic process	9	493	5.6e-09	6.7e-08
GO:0006351	P	transcription, DNA-dependent	22	4902	1.1e-08	1.2e-07
GO:0032774	P	RNA biosynthetic process	22	4911	1.1e-08	1.3e-07
GO:0048869	P	cellular developmental process	20	4074	1.4e-08	1.6e-07
GO:0048608	P	reproductive structure development	21	4607	2e-08	2.2e-07
GO:0009755	P	hormone-mediated signaling pathway	14	2078	7.3e-08	7.9e-07
GO:0003006	P	reproductive developmental process	21	4997	7.9e-08	8.4e-07
GO:0051716	P	cellular response to stimulus	20	4566	9e-08	9.5e-07
GO:0032870	P	cellular response to hormone stimulus	14	2138	1e-07	1.1e-06
GO:0048513	P	organ development	22	5778	2e-07	2e-06
GO:0009725	P	response to hormone stimulus	20	4878	2.6e-07	2.6e-06
GO:0022414	P	reproductive process	23	6483	3.3e-07	3.3e-06
GO:0048731	P	system development	22	6096	4.9e-07	4.8e-06
GO:0016070	P	RNA metabolic process	24	7315	7e-07	6.7e-06
GO:0009719	P	response to endogenous stimulus	20	5235	8e-07	7.5e-06
GO:0006139	P	nucleobase, nucleoside, nucleotide and nucleic acid metabolic process	33	13152	1.1e-06	9.8e-06
GO:0000003	P	reproduction	23	7295	2.6e-06	2.4e-05
GO:0070887	P	cellular response to chemical stimulus	14	2902	3.8e-06	3.4e-05
GO:0050896	P	response to stimulus	37	16989	5e-06	4.4e-05
GO:0045449	P	regulation of transcription	22	7064	5.8e-06	5e-05
GO:0034645	P	cellular macromolecule biosynthetic process	29	11457	6.5e-06	5.6e-05
GO:0009059	P	macromolecule biosynthetic process	29	11536	7.4e-06	6.3e-05
GO:0009850	P	auxin metabolic process	5	235	8.1e-06	6.8e-05
GO:0010033	P	response to organic substance	20	6152	9.5e-06	7.8e-05
GO:0010556	P	regulation of macromolecule biosynthetic process	22	7401	1.2e-05	0.0001
GO:0019219	P	regulation of nucleobase, nucleoside, nucleotide and nucleic acid metabolic process	22	7449	1.4e-05	0.00011
GO:0009889	P	regulation of biosynthetic process	22	7584	1.8e-05	0.00014
GO:0031326	P	regulation of cellular biosynthetic process	22	7582	1.8e-05	0.00014
GO:0051171	P	regulation of nitrogen compound metabolic process	22	7577	1.8e-05	0.00014
GO:0006350	P	transcription	22	7675	2.2e-05	0.00017
GO:0010468	P	regulation of gene expression	22	7896	3.4e-05	0.00026
GO:0006807	P	nitrogen compound metabolic process	33	15334	3.5e-05	0.00026
GO:0007242	P	intracellular signaling cascade	15	4263	6.7e-05	0.0005
GO:0080090	P	regulation of primary metabolic process	22	8385	8.5e-05	0.00062
GO:0060255	P	regulation of macromolecule metabolic process	22	8582	0.00012	0.00087
GO:0031323	P	regulation of cellular metabolic process	22	8644	0.00013	0.00095
GO:0006260	P	DNA replication	7	999	0.00014	0.00098
GO:0042445	P	hormone metabolic process	5	440	0.00015	0.0011
GO:0044260	P	cellular macromolecule metabolic process	39	21348	0.00018	0.0012
GO:0042221	P	response to chemical stimulus	22	8962	0.00023	0.0015
GO:0007275	P	multicellular organismal development	26	11770	0.00027	0.0018
GO:0019222	P	regulation of metabolic process	22	9258	0.00036	0.0024
GO:0006281	P	DNA repair	6	858	0.00043	0.0029
GO:0006259	P	DNA metabolic process	10	2473	0.00045	0.0029
GO:0043170	P	macromolecule metabolic process	41	23941	0.00048	0.0031
GO:0048856	P	anatomical structure development	23	10279	0.00061	0.0039
GO:0007165	P	signal transduction	17	6436	0.00064	0.0041
GO:0032501	P	multicellular organismal process	26	12482	0.0007	0.0043
GO:0010467	P	gene expression	25	11773	0.0007	0.0043
GO:0006974	P	response to DNA damage stimulus	6	992	0.00092	0.0056
GO:0009058	P	biosynthetic process	31	16733	0.0013	0.0077
GO:0010817	P	regulation of hormone levels	5	730	0.0015	0.0088
GO:0032502	P	developmental process	26	13566	0.0025	0.015
GO:0044249	P	cellular biosynthetic process	29	16162	0.0034	0.02
GO:0033554	P	cellular response to stress	6	1730	0.013	0.079
GO:0050794	P	regulation of cellular process	25	14993	0.019	0.11
GO:0008152	P	metabolic process	48	34843	0.02	0.12
GO:0050789	P	regulation of biological process	26	17035	0.048	0.27
GO:0044237	P	cellular metabolic process	40	29431	0.063	0.35
GO:0044238	P	primary metabolic process	41	30475	0.068	0.38
GO:0065007	P	biological regulation	26	19260	0.16	0.9
GO:0019538	P	protein metabolic process	6	12329	1	1
GO:0065008	P	regulation of biological quality	5	4152	0.51	1
GO:0006950	P	response to stress	13	10512	0.41	1
GO:0009987	P	cellular process	45	39380	0.49	1
GO:0046983	F	protein dimerization activity	15	1467	8.6e-11	9.5e-09
GO:0003677	F	DNA binding	28	7904	9.1e-09	5e-07
GO:0003676	F	nucleic acid binding	34	12607	1e-07	3.8e-06
GO:0003700	F	transcription factor activity	19	4428	2.9e-07	7.8e-06
GO:0030528	F	transcription regulator activity	22	6026	4.1e-07	8.9e-06
GO:0016779	F	nucleotidyltransferase activity	7	958	0.00011	0.002
GO:0016772	F	transferase activity, transferring phosphorus-containing groups	18	6607	0.00029	0.0046
GO:0005515	F	protein binding	31	16386	0.00087	0.012
GO:0016740	F	transferase activity	19	11681	0.056	0.68
GO:0005488	F	binding	52	40798	0.074	0.75
GO:0016887	F	ATPase activity	5	1993	0.075	0.75
GO:0000166	F	nucleotide binding	15	11355	0.29	1
GO:0016818	F	hydrolase activity, acting on acid anhydrides, in phosphorus-containing anhydrides	6	3417	0.19	1
GO:0016817	F	hydrolase activity, acting on acid anhydrides	6	3474	0.2	1
GO:0017076	F	purine nucleotide binding	12	8976	0.31	1
GO:0005524	F	ATP binding	11	7669	0.24	1
GO:0016787	F	hydrolase activity	13	11279	0.51	1
GO:0030554	F	adenyl nucleotide binding	12	8229	0.21	1
GO:0016301	F	kinase activity	8	5584	0.29	1
GO:0003824	F	catalytic activity	28	30976	0.96	1
GO:0032555	F	purine ribonucleotide binding	11	8471	0.36	1
GO:0032553	F	ribonucleotide binding	11	8471	0.36	1
GO:0003723	F	RNA binding	5	2942	0.24	1
GO:0001883	F	purine nucleoside binding	12	8249	0.21	1
GO:0001882	F	nucleoside binding	12	8271	0.22	1
GO:0032559	F	adenyl ribonucleotide binding	11	7741	0.25	1
GO:0017111	F	nucleoside-triphosphatase activity	6	3244	0.16	1
GO:0016462	F	pyrophosphatase activity	6	3385	0.18	1
GO:0043231	C	intracellular membrane-bounded organelle	37	26453	0.052	0.88
GO:0044424	C	intracellular part	43	32373	0.071	0.88
GO:0005622	C	intracellular	44	33442	0.078	0.88
GO:0043227	C	membrane-bounded organelle	37	26494	0.053	0.88
GO:0043229	C	intracellular organelle	38	28515	0.097	0.88
GO:0005634	C	nucleus	22	12876	0.023	0.88
GO:0043226	C	organelle	38	28547	0.098	0.88
GO:0044464	C	cell part	54	43996	0.14	1
GO:0005623	C	cell	54	43996	0.14	1
GO:0016020	C	membrane	7	14908	1	1
GO:0044422	C	organelle part	7	11937	0.99	1
GO:0044446	C	intracellular organelle part	7	11898	0.99	1
GO:0044444	C	cytoplasmic part	19	19958	0.85	1
GO:0005739	C	mitochondrion	5	4736	0.63	1
GO:0032991	C	macromolecular complex	6	8392	0.93	1
GO:0009536	C	plastid	6	5887	0.66	1
GO:0009507	C	chloroplast	6	5203	0.54	1
GO:0005737	C	cytoplasm	22	23483	0.89	1

## Sheet: GmaTAS3ab8D
GO term	Ontology	Description	Number in input list	Number in BG/Ref	p-value	FDR
GO:0010047	P	fruit dehiscence	13	42	1.2e-28	9e-26
GO:0009838	P	abscission	13	49	6.7e-28	1.7e-25
GO:0010227	P	floral organ abscission	13	49	6.7e-28	1.7e-25
GO:0010158	P	abaxial cell fate specification	13	76	1.1e-25	2.1e-23
GO:0009900	P	dehiscence	13	91	9.6e-25	1.5e-22
GO:0010050	P	vegetative phase change	13	93	1.2e-24	1.6e-22
GO:0048481	P	ovule development	14	236	1.5e-21	1.6e-19
GO:0048609	P	reproductive process in a multicellular organism	15	367	1e-20	9.7e-19
GO:0008285	P	negative regulation of cell proliferation	13	203	1.8e-20	1.5e-18
GO:0032504	P	multicellular organism reproduction	15	402	3.8e-20	2.9e-18
GO:0001708	P	cell fate specification	13	228	7.6e-20	5.3e-18
GO:0010150	P	leaf senescence	13	235	1.1e-19	7.1e-18
GO:0048440	P	carpel development	14	340	2e-19	1.2e-17
GO:0010260	P	organ senescence	13	281	1e-18	5.7e-17
GO:0048467	P	gynoecium development	14	389	1.3e-18	6.4e-17
GO:0045165	P	cell fate commitment	13	309	3.4e-18	1.6e-16
GO:0010149	P	senescence	13	314	4.2e-18	1.9e-16
GO:0009911	P	positive regulation of flower development	13	366	2.8e-17	1.2e-15
GO:0048582	P	positive regulation of post-embryonic development	13	413	1.3e-16	5.2e-15
GO:0042127	P	regulation of cell proliferation	13	489	1.1e-15	4.1e-14
GO:0048438	P	floral whorl development	15	858	2.1e-15	7.7e-14
GO:0009909	P	regulation of flower development	14	678	2.2e-15	7.7e-14
GO:0048437	P	floral organ development	15	916	5.4e-15	1.8e-13
GO:0048569	P	post-embryonic organ development	15	931	6.8e-15	2.2e-13
GO:0007568	P	aging	13	697	8.8e-14	2.7e-12
GO:0048580	P	regulation of post-embryonic development	14	988	3.3e-13	9.9e-12
GO:0051094	P	positive regulation of developmental process	13	806	5.3e-13	1.5e-11
GO:0009908	P	flower development	17	1872	7.6e-13	2.1e-11
GO:0008283	P	cell proliferation	13	900	2.1e-12	5.5e-11
GO:0006437	P	tyrosyl-tRNA aminoacylation	5	14	6.6e-12	1.7e-10
GO:0048518	P	positive regulation of biological process	20	3317	7.6e-12	1.9e-10
GO:0048608	P	reproductive structure development	22	4607	4.5e-11	1.1e-09
GO:0043170	P	macromolecule metabolic process	46	23941	9.3e-11	2.2e-09
GO:0003006	P	reproductive developmental process	22	4997	2.1e-10	4.8e-09
GO:0048523	P	negative regulation of cellular process	16	2320	2.3e-10	5e-09
GO:0009791	P	post-embryonic development	21	4686	4.7e-10	1e-08
GO:0022414	P	reproductive process	24	6483	7.9e-10	1.6e-08
GO:0048519	P	negative regulation of biological process	17	2967	9.3e-10	1.9e-08
GO:0009733	P	response to auxin stimulus	14	1820	9.5e-10	1.9e-08
GO:0031324	P	negative regulation of cellular metabolic process	12	1232	1.3e-09	2.6e-08
GO:0051239	P	regulation of multicellular organismal process	14	1958	2.4e-09	4.5e-08
GO:0010605	P	negative regulation of macromolecule metabolic process	12	1323	3e-09	5.4e-08
GO:0048513	P	organ development	22	5778	3.3e-09	5.9e-08
GO:0009892	P	negative regulation of metabolic process	12	1444	7.8e-09	1.4e-07
GO:0000003	P	reproduction	24	7295	8.4e-09	1.4e-07
GO:0048731	P	system development	22	6096	8.9e-09	1.5e-07
GO:0044260	P	cellular macromolecule metabolic process	41	21348	9.3e-09	1.5e-07
GO:0016070	P	RNA metabolic process	23	7315	4.7e-08	7.5e-07
GO:0009734	P	auxin mediated signaling pathway	8	572	6.5e-08	1e-06
GO:0016481	P	negative regulation of transcription	9	820	7.1e-08	1.1e-06
GO:0050793	P	regulation of developmental process	14	2607	8.5e-08	1.3e-06
GO:0010558	P	negative regulation of macromolecule biosynthetic process	9	930	2e-07	3e-06
GO:0006139	P	nucleobase, nucleoside, nucleotide and nucleic acid metabolic process	30	13152	2.1e-07	3e-06
GO:0045934	P	negative regulation of nucleobase, nucleoside, nucleotide and nucleic acid metabolic process	9	937	2.1e-07	3.1e-06
GO:0051172	P	negative regulation of nitrogen compound metabolic process	9	944	2.3e-07	3.2e-06
GO:0031327	P	negative regulation of cellular biosynthetic process	9	961	2.6e-07	3.6e-06
GO:0009890	P	negative regulation of biosynthetic process	9	964	2.7e-07	3.7e-06
GO:0010629	P	negative regulation of gene expression	9	1026	4.5e-07	6e-06
GO:0044238	P	primary metabolic process	46	30475	9.2e-07	1.2e-05
GO:0050896	P	response to stimulus	33	16989	1.5e-06	1.9e-05
GO:0009850	P	auxin metabolic process	5	235	3.1e-06	3.9e-05
GO:0030154	P	cell differentiation	13	3062	3.6e-06	4.5e-05
GO:0010467	P	gene expression	26	11773	4.8e-06	5.9e-05
GO:0006807	P	nitrogen compound metabolic process	30	15334	6.5e-06	7.8e-05
GO:0008152	P	metabolic process	48	34843	6.7e-06	7.9e-05
GO:0006418	P	tRNA aminoacylation for protein translation	5	292	8.7e-06	0.0001
GO:0043038	P	amino acid activation	5	301	1e-05	0.00011
GO:0043039	P	tRNA aminoacylation	5	301	1e-05	0.00011
GO:0034645	P	cellular macromolecule biosynthetic process	25	11457	1e-05	0.00012
GO:0006355	P	regulation of transcription, DNA-dependent	15	4509	1.1e-05	0.00012
GO:0009059	P	macromolecule biosynthetic process	25	11536	1.2e-05	0.00013
GO:0032501	P	multicellular organismal process	26	12482	1.5e-05	0.00015
GO:0048869	P	cellular developmental process	14	4074	1.6e-05	0.00017
GO:0007275	P	multicellular organismal development	25	11770	1.7e-05	0.00018
GO:0044237	P	cellular metabolic process	43	29431	1.7e-05	0.00018
GO:0051252	P	regulation of RNA metabolic process	15	4713	1.8e-05	0.00019
GO:0048856	P	anatomical structure development	23	10279	2e-05	0.0002
GO:0034660	P	ncRNA metabolic process	7	922	2.4e-05	0.00024
GO:0009725	P	response to hormone stimulus	15	4878	2.8e-05	0.00027
GO:0006351	P	transcription, DNA-dependent	15	4902	2.9e-05	0.00028
GO:0032774	P	RNA biosynthetic process	15	4911	3e-05	0.00028
GO:0042445	P	hormone metabolic process	5	440	6e-05	0.00056
GO:0009719	P	response to endogenous stimulus	15	5235	6.2e-05	0.00058
GO:0009755	P	hormone-mediated signaling pathway	9	2078	0.00012	0.0011
GO:0080090	P	regulation of primary metabolic process	19	8385	0.00012	0.0011
GO:0032870	P	cellular response to hormone stimulus	9	2138	0.00015	0.0013
GO:0006399	P	tRNA metabolic process	5	549	0.00017	0.0015
GO:0060255	P	regulation of macromolecule metabolic process	19	8582	0.00017	0.0015
GO:0031323	P	regulation of cellular metabolic process	19	8644	0.00019	0.0016
GO:0032502	P	developmental process	25	13566	0.0002	0.0017
GO:0051716	P	cellular response to stimulus	13	4566	0.00023	0.0019
GO:0010033	P	response to organic substance	15	6152	0.00037	0.0031
GO:0019222	P	regulation of metabolic process	19	9258	0.00046	0.0038
GO:0045449	P	regulation of transcription	16	7064	0.00052	0.0042
GO:0010817	P	regulation of hormone levels	5	730	0.0006	0.0049
GO:0010556	P	regulation of macromolecule biosynthetic process	16	7401	0.00086	0.0069
GO:0009058	P	biosynthetic process	27	16733	0.0009	0.0071
GO:0019219	P	regulation of nucleobase, nucleoside, nucleotide and nucleic acid metabolic process	16	7449	0.00093	0.0072
GO:0009889	P	regulation of biosynthetic process	16	7584	0.0011	0.0085
GO:0031326	P	regulation of cellular biosynthetic process	16	7582	0.0011	0.0085
GO:0051171	P	regulation of nitrogen compound metabolic process	16	7577	0.0011	0.0085
GO:0006350	P	transcription	16	7675	0.0013	0.0096
GO:0070887	P	cellular response to chemical stimulus	9	2902	0.0014	0.01
GO:0010468	P	regulation of gene expression	16	7896	0.0017	0.013
GO:0042221	P	response to chemical stimulus	17	8962	0.0024	0.018
GO:0044249	P	cellular biosynthetic process	25	16162	0.0031	0.022
GO:0009987	P	cellular process	46	39380	0.0044	0.032
GO:0006412	P	translation	7	2280	0.0051	0.036
GO:0007242	P	intracellular signaling cascade	10	4263	0.0055	0.039
GO:0050789	P	regulation of biological process	25	17035	0.0064	0.045
GO:0050794	P	regulation of cellular process	22	14993	0.012	0.084
GO:0044265	P	cellular macromolecule catabolic process	6	2102	0.013	0.09
GO:0006508	P	proteolysis	7	2800	0.015	0.1
GO:0065007	P	biological regulation	26	19260	0.016	0.11
GO:0044106	P	cellular amine metabolic process	5	1680	0.02	0.13
GO:0006520	P	cellular amino acid metabolic process	5	1680	0.02	0.13
GO:0019538	P	protein metabolic process	18	12329	0.027	0.17
GO:0006259	P	DNA metabolic process	6	2473	0.027	0.17
GO:0034641	P	cellular nitrogen compound metabolic process	5	1875	0.03	0.19
GO:0007165	P	signal transduction	11	6436	0.033	0.21
GO:0044248	P	cellular catabolic process	7	3308	0.033	0.21
GO:0009308	P	amine metabolic process	5	2173	0.051	0.32
GO:0065008	P	regulation of biological quality	7	4152	0.089	0.55
GO:0043436	P	oxoacid metabolic process	6	3464	0.1	0.61
GO:0044267	P	cellular protein metabolic process	14	10546	0.1	0.61
GO:0006082	P	organic acid metabolic process	6	3465	0.1	0.61
GO:0019752	P	carboxylic acid metabolic process	6	3464	0.1	0.61
GO:0042180	P	cellular ketone metabolic process	6	3529	0.11	0.65
GO:0040007	P	growth	6	3788	0.14	0.82
GO:0006519	P	cellular amino acid and derivative metabolic process	5	3012	0.15	0.87
GO:0051704	P	multi-organism process	5	4568	0.42	1
GO:0043412	P	macromolecule modification	6	6645	0.59	1
GO:0006950	P	response to stress	12	10512	0.26	1
GO:0043687	P	post-translational protein modification	6	5579	0.42	1
GO:0006464	P	protein modification process	6	6313	0.54	1
GO:0009056	P	catabolic process	7	5465	0.24	1
GO:0009057	P	macromolecule catabolic process	6	4062	0.17	1
GO:0009628	P	response to abiotic stimulus	7	6757	0.44	1
GO:0044085	P	cellular component biogenesis	5	3355	0.2	1
GO:0004831	F	tyrosine-tRNA ligase activity	5	14	6.6e-12	7.9e-10
GO:0003676	F	nucleic acid binding	28	12607	1.3e-06	7e-05
GO:0003700	F	transcription factor activity	16	4428	1.8e-06	7e-05
GO:0003677	F	DNA binding	21	7904	3.8e-06	0.00011
GO:0004812	F	aminoacyl-tRNA ligase activity	5	298	9.5e-06	0.00016
GO:0046983	F	protein dimerization activity	9	1467	8.2e-06	0.00016
GO:0016875	F	ligase activity, forming carbon-oxygen bonds	5	306	1.1e-05	0.00016
GO:0016876	F	ligase activity, forming aminoacyl-tRNA and related compounds	5	306	1.1e-05	0.00016
GO:0030528	F	transcription regulator activity	16	6026	8.3e-05	0.0011
GO:0008233	F	peptidase activity	7	1928	0.002	0.024
GO:0004175	F	endopeptidase activity	5	981	0.0022	0.024
GO:0070011	F	peptidase activity, acting on L-amino acid peptides	6	1562	0.0033	0.033
GO:0005524	F	ATP binding	15	7669	0.0035	0.033
GO:0032559	F	adenyl ribonucleotide binding	15	7741	0.0039	0.033
GO:0030554	F	adenyl nucleotide binding	15	8229	0.0069	0.051
GO:0001883	F	purine nucleoside binding	15	8249	0.007	0.051
GO:0001882	F	nucleoside binding	15	8271	0.0072	0.051
GO:0032555	F	purine ribonucleotide binding	15	8471	0.0089	0.056
GO:0032553	F	ribonucleotide binding	15	8471	0.0089	0.056
GO:0017076	F	purine nucleotide binding	15	8976	0.015	0.089
GO:0003723	F	RNA binding	7	2942	0.019	0.11
GO:0005488	F	binding	45	40798	0.026	0.14
GO:0005515	F	protein binding	22	16386	0.033	0.17
GO:0016874	F	ligase activity	5	2139	0.048	0.24
GO:0000166	F	nucleotide binding	16	11355	0.05	0.24
GO:0016301	F	kinase activity	8	5584	0.14	0.66
GO:0016772	F	transferase activity, transferring phosphorus-containing groups	9	6607	0.16	0.69
GO:0016740	F	transferase activity	9	11681	0.78	1
GO:0016787	F	hydrolase activity	9	11279	0.74	1
GO:0003824	F	catalytic activity	24	30976	0.92	1
GO:0044424	C	intracellular part	40	32373	0.0051	0.084
GO:0005622	C	intracellular	41	33442	0.0048	0.084
GO:0005634	C	nucleus	21	12876	0.0042	0.084
GO:0030529	C	ribonucleoprotein complex	6	2150	0.015	0.18
GO:0044464	C	cell part	46	43996	0.077	0.64
GO:0005623	C	cell	46	43996	0.077	0.64
GO:0005829	C	cytosol	7	4557	0.13	0.91
GO:0043231	C	intracellular membrane-bounded organelle	28	26453	0.21	1
GO:0043227	C	membrane-bounded organelle	28	26494	0.22	1
GO:0044444	C	cytoplasmic part	13	19958	0.96	1
GO:0005739	C	mitochondrion	5	4736	0.45	1
GO:0032991	C	macromolecular complex	7	8392	0.68	1
GO:0043229	C	intracellular organelle	28	28515	0.39	1
GO:0043226	C	organelle	28	28547	0.39	1
GO:0005737	C	cytoplasm	19	23483	0.82	1
