# Supplementary material for: Small RNA profiles in soybean primary root tips under water deficit
Source: BMC Syst Biol. 2016 Dec 5;10(Suppl 5):126. doi: 10.1186/s12918-016-0374-0 (PMC5249032; doi:10.1186/s12918-016-0374-0)
Supplement: Additional file 5: Table S5. — The novel miRNAs identified in soybean. (XLSX 14 kb) [file 12918_2016_374_MOESM5_ESM.xlsx]

## Sheet: novel_miR
Table S5. The novel miRNAs identified in soybean.
miR-5p	miR-5p_seq	miR-3p	miR-3p_seq	chr	strand	start_position	end_position;	MIRCHECK	p-value	precursor	structure	energy	pencentage	2nt_percentage
t598038	AUCCUAAAGCAUGUAGAAGAU	t1019508	CUUCUACAUGCUUUAGGAUAA	Gm19	MINUS	36915876	36916026	TRUE	6.29e-79	guuuagauaggcaugugugugcuuagaauaguuuauaaaucuucuacaugcuuuaggauaaucauucaugauggcuugauacaugaugaaugauuAUCCUAAAGCAUGUAGAAGAUgaaaagacuagcacaagaaccaacuucuacugaga	.(((((.((((...((.((((((......(((((....(((((((((((((((((((((((((((((((.(((........))).)))))))))))))))))))))))))))))))....)))))))))))...)).....))))))))).	(-68.30)	0.833	0.917
t943370	CGUCGUCGUCGUGGUUUGCAAU	t902309	CGAUAACCGUGUGAUGACUGC	Gm13	PLUS	41606535	41606686	TRUE	0.00216	ugucauaaucgucgucauugucaccaucguugucgucgucgucgugguuugcaaugaugguggugacaauugauaauaaugauggugguagCGAUAACCGUGUGAUGACUGCaacgguggucauaaugguggugacgacaguuacacugaug	.((((((((.((((((((..(((((((((((((.(((((((.((((((((((.((.((.((.((..............)).)).)).)).))))..))))))))))))).)))))))))))......))..)))))))).))))...)))).	(-57.74)	0.5	0.833
t576600	AUAUGGACGAAGAGAUAGGUAA	t297712	ACCAAUCCCUUCGUCCAUAUG	Gm20	PLUS	40356977	40357180	TRUE	0	auugagguuaauccauuugauggaggcaauccuguaaugaaggccaggaacaagucuucccAUAUGGACGAAGAGAUAGGUAAauguugaaguaggccuguggguuucuuggcuucaaccuuuaccaaucccuucguccauaugggaagacuugucucucgacuucauuauaggauugccuccaucaaacgaauucaccucaau	((((((((.(((.(.(((((((((((((((((((((((((((.(.((..((((((((((((((((((((((((.(((.((((((.(((((((((((((....)))))....)))))))).)))))).))).))))))))))))))))))))))))..)).).))))))))))))))))))))))))))).).))).))))))))	(-131.00)	0.536	0.97
t159865	AAGCCAAGGAUGACUUGCCGG	t1168050	GGCAGGUUAUCCUGUGGCUACA	Gm09	PLUS	5299551	5299752	TRUE	0	cauucacaagguuuaggucucagagucuuucaugcauagguucaaaguggaaugAAGCCAAGGAUGACUUGCCGGcauuaauuugcuaugaagcuagagaguauagcuauuagcuagcuucauuugcugaguuuuccggcagguuauccuguggcuacauuuggcuuucuuccucucauguaagauucugaagaccuuauca	.........(((..(((((((((((((((.((((...(((...(((((.(((((.((((((((((((((((((((....(((((((.((((((((((..((((....))))..))))))))))..)).)))))..))))))))))))))).))))).))))).)))))...)))..)))).))))))))).)))))).))).	(-97.10)	0.656	0.838
t159862	AAGCCAAGGAUGACUUGCCGA	t1168050	GGCAGGUUAUCCUGUGGCUACA	Gm15	PLUS	14202415	14202616	TRUE	0	caagcuuuuggucucggagucuuucaugcagagguugaaaguggaaaugAAGCCAAGGAUGACUUGCCGAcauuaauuugcuaugaugcuagagagcuagcuagcuucauuugcuaaguuuuccggcagguuauccuguggcuacauuuggcuuucuuucucuaauguaagauuccggagaccguaucauaugggcaaggca	...((((((((((((((((((((.(((..(((((..((((((.(((.((.(((((((((((((((((((.....(((((((.((((.(((((........))))).))))..)).)))))...)))))))))))))).))))).))))).))))))..))))).))).)))))))).)))))))............))))).	(-90.60)	0.885	0.944
t401229	AGAGAUGUAUGGAGUGAGAGA	t1460825	UCUCAUUCCAUACAUCGUCUGA	Gm17	PLUS	6190545	6190748	TRUE	0	gagccucaccaaaucccuaacugaagaucucuccuucgcugacguuaucuuaacgcaauguuugacagagauguauggagugagagaagggaaaugauauuuuccgaucccaucguuacucucuucccucUCUCAUUCCAUACAUCGUCUGAcgaaccuagcguugauuuguucugcauguuuaguuuacuguuuguuucagcc	..((.....(((((....(((((((.((.........((.((((.....(((((((...(((((.((((((((((((((((((((((.(((((..((....(..((((...))))..).))..))))))))))))))))))))))).)))).)))))...)))))))..))))..)))).)))))))....))))).....)).	(-67.80)	0.985	0.992
t1489760	UGAAAAAUUCAUGGAUCAGUU	t996096	CUGAUCCUAGGACUUUUCAUC	Gm08	MINUS	27936700	27936801	TRUE	6.18e-16	aauagggguaaaaauggaggugaaaaauucauggaucaguuuucaacacaacuuugcaaauaaaaCUGAUCCUAGGACUUUUCAUCuucaauuuuaaacccg	....(((.(((((.((((((((((((.(((..(((((((((((.....((....)).....)))))))))))..))).)))))))))))).)))))..))).	(-37.00)	0.667	0.722
t1323208	UAGCCAAGAAUGACUUGCCGG	t1078781	GACGAGUUGUUCUUGGCUACA	Gm02	MINUS	46876585	46876786	TRUE	7.39e-251	uuaaccaccuccccccauuugguuuuagaguguuugcaagaagaggcagggagcgauuggUAGCCAAGAAUGACUUGCCGGaaugcaugcauuuauuagguaccaagguguauuguaugauuucgacgaguuguucuuggcuacauuuaucucucuucuucucuuuguaaaguucuauaaacccuucuuuucuuuuggagga	.......(((((........(((((((((...(((((((..(((((.((((((......(((((((((((..(((((.((((((.((((((..((((.........))))...)))))))))))).)))))..)))))))))))......)))))).)))))..)))))))..)))).))))).............))))).	(-74.60)	0.499	0.7
t1090073	GAGAGGUGAAGGAAGCUAAUC	t1683197	UUAGCUUCUUUCACCUUUCCC	Gm17	MINUS	14170460	14170661	TRUE	4.1e-27	agucauauucaugucuauuagaggauaucaauguucaauugggcguauuaacugagagugugagaggugaaggaagcuaaucuugaccauucaaucuuaauagggauucgguguucgugaUUAGCUUCUUUCACCUUUCCCacuuucaccuaauaggcucucccagauucuauuuacugucuuuaaaguuuacauauaauaa	..........((((..(((.(((((((..((((.((....((((.(((((..((((((((.(((((((((((((((((((((.(((.(((..((((((....))))))..))).))).))))))))))))))))))))).))))))))..))))).)))).....))...))))...)))))))..)))..)))).......	(-72.50)	0.536	0.536
t926673	CGGAUUGUCAAUUUGUAUGGUU	t806594	CAUACAAAUUGUCAAUCCGU	Gm14	PLUS	44804841	44804993	TRUE	6.6e-05	auuacaauuuaauaaauaaauaaaaaaacaaucuguauguccauaCGGAUUGUCAAUUUGUAUGGUUcauacggaucagcaaucuguauacgaaucaacaauccauauggaccauacaaauugucaauccguagguucauaauuuuuuuuuuc	.....................(((((((.(((...((((.((.(((((((((.((((((((((((((((((.(((((((....)))..............)))).)))))))))))))))))).)))))))))))..))))))).))))))).	(-49.13)	0.455	0.909
t1324496	UAGCUCAAGGAUAUCACAUGA	t824737	CAUGUGAGAUCCUUGAGCUAA	Gm16	MINUS	35590512	35590714	TRUE	2.98e-32	acacucaugaagggcuucuuucuuccuggaaauguuaaagaagccuucaugauaguguauuagcucaaggauaucacaugauccaaggauuccaccugaucaauuccaccuggauCAUGUGAGAUCCUUGAGCUAAcccacuaucacgaacuuacaauucuucuucaacauucccacgaaaaaagagauucgucacaagugug	(((((..(((.(((.((((((.(((.(((.((((((.((((((..(((.((((((((..(((((((((((((.((((((((((((.(((...............)))...)))))))))))).)))))))))))))..)))))))).))).........)))))).)))))).))).))).)))))).))).)))..))))).	(-86.76)	0.69	0.862
t300757	ACCCAUCCAACUCUGAAGAUA	t1486226	UCUUUAGAGUUGGACUGGUUU	Gm04	PLUS	5936683	5936884	TRUE	3.49e-09	aggaucgugaacugaauagugucauucuuuuucuuaaccggaucagaguucauuuuuuccaaacccauccaacucugaagauaauuugguucauaguuaucaagagaaacugaaccauauuaUCUUUAGAGUUGGACUGGUUUgggugguggaccacuugccauuaucuuuagaguacuucuucagugauuuuuucugaucu	.((((((.((((((((....((.(((((......(((..((......(((((((...((((((((..((((((((((((((((((.(((((((..(((.((....)))))))))))).))))))))))))))))))..)))))))).)))))))......)).))).....)))))))...)))))).......))))))))	(-70.81)	0.545	0.545
t84633	AAAUUAACUUCUUCCAUGCAU	t1564047	UGCAUGGAAGAAGUUAAUUUU	Gm03	MINUS	45985091	45985292	TRUE	0.000763	aaaaaaauuaacuucuuccaugcauuaaauucuacuugcuuauagaaaaaaaaagagaaaagaaaaauaauauuaauaauuauuaauguaucauuaaugauuauuaauauuauuaauguaucauuaaugauuauuaauauuauuuuccuuuuuuuuucuauaagcaaguaaaauuuaaUGCAUGGAAGAAGUUAAUUUUuuu	(((((((((((((((((((((((((((((((.(((((((((((((((((((((((.((((......((((((((((((((((((((((...((((((((((.......))))))))))...))))))))))))))))))))))))))))))))))))))))))))))))).)))))))))))))))))))))))))))))))	(-101.50)	0.6	0.6
t957598	CUAAUCCUUUUUACAUCCACCA	t1617014	UGGUGGAUGUAAAAAGGAUUAG	Gm05	PLUS	32735863	32736065	TRUE	7.27e-16	ccuaauccuuuuuacauccaccacacuuuccuucuuauccuuguccacaauaauacucaaguaucaaaguuuaaaucuuauagugucuagcuccuuagcuuuuucuccaugagaaaaguuagaggaaagauugaaagaauuauaugagcauuauuguggacaaggauuggaaggaaagugUGGUGGAUGUAAAAAGGAUUAGg	(((((((((((((((((((((((((((((((((((.((((((((((((((((((.((((.(((......(((((.((((............((((((((((((.(((...)))))))))).)))))))))))))).....))).)))).)))))))))))))))))).)))))))))))))))))))))))))))))))))))	(-111.70)	0.611	0.778
t253029	AAUUUGGUCCCUAUACUUUAA	t1655749	UUAAAGUAUAGGGACCAAAUU	Gm20	PLUS	16563446	16563647	TRUE	1.03e-34	uccuuauacuuuuggucaaacuuugguuccuauaguuucaaauggaucaauuuggucccuauacuuuaaaaaauaaguggauuuaguuucuaagcauugacgauugagagaccaaauaaggacuaaaucaacuauuugUUAAAGUAUAGGGACCAAAUUcaccuauuuuuuuaaaguaaaggaaccaaauucacauauuuuu	.....................((((((((((.((.(((.((((((...(((((((((((((((((((((.(((((.((.((((((((((((...((........))..))).........))))))))).))))))).)))))))))))))))))))))...))))))....))).)).)))))))))).............	(-62.80)	0.95	0.95
t1375128	UAUUUUUCGUCCUUCUAAUUU	t1680826	UUAGAGGGACAAAAAACGGAC	Gm20	MINUS	45376118	45376320	TRUE	7.18e-13	gguuucagucccucuaaauuuuuuugucuauuuuucguccuucuaauuuugaaauucaccacuuuuguuccucaagcacuaucuaaaccacuuuucaucccucuauuaagcucuaucuaaaccacuuugaagaccaaaagguugugcguuucaaaaUUAGAGGGACAAAAAACGGACaaauuuuuuuagaggauccaaaacug	(((((..(..((((((((....((((((..(((((.(((((((((((((((((((.(((..((((((.((.(((((..............(((..............)))...............))))).)).))))))...))).))))))))))))))))))).)))))..))))))....))))))))..)..))))).	(-63.19)	0.6	0.867
t229007	AAUGAGAUUUGUGUUGCUUAA	t155935	AAGCAACACAAAUUUCAUUCAC	Gm14	PLUS	49068342	49068543	TRUE	1.4e-16	ugaacaaggguguguaguagagaaauaucauagaaagucaacuaucucuauaaauuaagcaacacaaauuucauucacaauggguauauuuuuguuauuaggugacuuaaguaacaugcucaucgugAAUGAGAUUUGUGUUGCUUAAuuuauaagaauaguuaauuuucuaugaaauucuuccacuacaccccccuuuuuu	.(((.(((((.(((((((.((..(((.(((((((((((.((((((((.((((((((((((((((((((((((((((((.((((((((((((..(((((...)))))..)))))...))))))).)))))))))))))))))))))))))))))))).)))))).))))))))))).)))..)).)))))))..))))).)))	(-92.70)	0.579	0.842
t777295	CAGAAAUAAGAGGAAGAAGCUU	t992940	CUGACCAUGAAUUCCCAAACC	Gm12	PLUS	37821042	37821246	TRUE	2.02e-18	caaacucuccuucgcuucagaagcuucuuccucugauuucugaccaugaauucccaaaccacugaguuucccaugaaugaagcucgacuuggaagcaauaucuuauagcuucaagcucccuuucaucaggcauggggaacucagugguuugggaauucaugguCAGAAAUAAGAGGAAGAAGCUUcugaaguuagagggaaagug	...(((.(((((((((((((((((((((((((((.((((((((((((((((((((((((((((((((((((((((.((((((...((((((.((((.(((...))).)))))))).))..))))))....)))))))))))))))))))))))))))))))))))))))).)))))))))))))))))))))..)))))).))).	(-134.90)	0.156	0.205
t798970	CAGUAAAUUGUGACCGUUGGA	t1417954	UCCAACGGUUACAAUUUGCUA	Gm08	PLUS	10496998	10497199	TRUE	9.75e-09	cauccggugcaguuauauuuuucauacauucacgcaguCAGUAAAUUGUGACCGUUGGAugaauaucagacaacucaggccuagaauaaguguuauaaguucaaucuacaagauagaauacaacuauacaagccuuccgaucuucauccaacgguuacaauuugcuaaccgcugggaaugaugauaguucagauuauuuuuu	.....................((((.(((((..((.((.((((((((((((((((((((((((.(((.((......((((...(.(((..(((.....((((.(((.....))).)))))))..))).)..)))))).))).)))))))))))))))))))))))).)).))...)))))))))..................	(-61.90)	0.381	0.619
t1437784	UCGAUGACAAGACAUGAUGAC	t1296055	UACAUUUAGUCAUGAACACC	Gm17	MINUS	7233439	7233641	FALSE	3.16e-05	auuuuauuuuaguagaugcccuuagucaucuucugucaagugaugauaugacagacgaaguguuacaucauuacauuuagucaugaacaccucauuaucacgucacccucuucaaugacgugauaaaugaugugUCGAUGACAAGACAUGAUGACgugacacucaaucuaacacgucaucguuuaauggaagacgauuaacga	...................(.((((((.((((((((.(((((((((..((..(((...((((((((.((((((..(((.(((((..((((.((((((((((((((..........))))))))).))))).))))..))))).)))..)))))).))))))))...)))..))..))))))))).)))))))).)))))).).	(-70.10)	0.194	0.258
t808168	CAUAGAAUAGAUAGGUACAUAU	t647304	AUGUACCUACCUAUCCUAUGAG	Gm07	PLUS	1939787	1939989	TRUE	2.55e-12	auuuaauuaaugaaucagcuuaggcuugucuacugaaaaucauauaaacauauguaccuaccuauccuaugagcuucuaaacauuuuuucccuuaugccaaagaaaacaucuuuggcaugagggaaaaaauguuuagaagcuCAUAGAAUAGAUAGGUACAUAUguuuauaugaaaguuuaaaggcugagugagugagucaug	.........((((.(((((((((.(((....(((.....(((((((((((((((((((((.((((.((((((((((((((((((((((((((((((((((((((.....)))))))))))))))))))))))))))))))))))))).)))).))))))))))))))))))))).)))...))).))))))...))).)))).	(-113.60)	0.2	0.338
t812355	CAUCACCACCGUCGUCGCCAC	t1188772	GGUGACGAUGGUGGUUAUGAC	Gm18	MINUS	21177959	21178160	TRUE	7.94e-10	gaucgucaccacaaccauuaccaucgucacaaccaccaccaccaugaucaucgcCAUCACCACCGUCGUCGCCACcaacaugaccgucacugccgcugguuaucauguugguggugacgauggugguuaugacggugaucacaaugaugguggcaacggcaacaauggcggucauguugguggcgacgacaguggugaugac	..((((((((((...(.(..((((((.((..(((.((((((((((((((((((.(((.((((((((((((((((((((((((((((.(......).)))...))))))))))))))))))))))))).))).)))))))))......))))))............))).)))..)).))))))..).)...)))))))))).	(-105.00)	0.204	0.367
