# Supplementary material for: Small RNA profiles in soybean primary root tips under water deficit
Source: BMC Syst Biol. 2016 Dec 5;10(Suppl 5):126. doi: 10.1186/s12918-016-0374-0 (PMC5249032; doi:10.1186/s12918-016-0374-0)
Supplement: Additional file 6: Table S6. — The normalized abundances of novel miRNAs. (XLSX 13 kb) [file 12918_2016_374_MOESM6_ESM.xlsx]

## Sheet: edgeR
Table S6. The normalized abundances of novel miRNAs.
miRNA	Seq	norm_control1(RPTM)	norm_control2(RPTM)	norm_ws1(RPTM)	norm_ws2(RPTM)	logFC	logCPM	PValue	FDR
t159865	AAGCCAAGGAUGACUUGCCGG	696	655	232	172	-1.19882	8.9384	0.000101787	0.00437682
t159862	AAGCCAAGGAUGACUUGCCGA	467	476	75	212	-1.14355	8.44005	0.0165625	0.356094
t1078781	GACGAGUUGUUCUUGGCUACA	10	9	0	0	-6.02269	2.89468	0.0370818	0.42616
t824737	CAUGUGAGAUCCUUGAGCUAA	10	33	41	30	1.26398	5.28456	0.0396428	0.42616
t1323208	UAGCCAAGAAUGACUUGCCGG	303	457	164	163	-0.665352	8.29419	0.0800033	0.554173
t1489760	UGAAAAAUUCAUGGAUCAGUU	10	5	0	0	-5.6898	2.67853	0.0873128	0.554173
t996096	CUGAUCCUAGGACUUUUCAUC	15	9	34	15	1.5482	4.70193	0.100719	0.554173
t1486226	UCUUUAGAGUUGGACUGGUUU	5	5	7	15	1.67304	3.68701	0.156354	0.554173
t1460825	UCUCAUUCCAUACAUCGUCUGA	864050	853541	761322	780567	0.394478	19.9319	0.164511	0.554173
t576600	AUAUGGACGAAGAGAUAGGUAA	2461	2550	1357	1227	-0.408268	11.1118	0.164755	0.554173
t1437784	UCGAUGACAAGACAUGAUGAC	0	9	14	10	1.9288	3.72289	0.166106	0.554173
t1683197	UUAGCUUCUUUCACCUUUCCC	40	24	14	0	-1.67173	4.57015	0.166132	0.554173
t1564047	UGCAUGGAAGAAGUUAAUUUU	15	0	0	0	-5.69541	2.68114	0.17149	0.554173
t1168050	GGCAGGUUAUCCUGUGGCUACA	35	24	14	0	-1.55391	4.49019	0.184336	0.554173
t926673	CGGAUUGUCAAUUUGUAUGGUU	10	0	14	10	1.76821	3.75425	0.201714	0.554173
t598038	AUCCUAAAGCAUGUAGAAGAU	75	71	61	84	0.545145	6.53464	0.221067	0.554173
t777295	CAGAAAUAAGAGGAAGAAGCUU	45	42	14	20	-0.79668	5.20984	0.225227	0.554173
t647304	AUGUACCUACCUAUCCUAUGAG	5	5	0	0	-5.11611	2.34643	0.231979	0.554173
t297712	ACCAAUCCCUUCGUCCAUAUG	5	5	0	0	-5.11612	2.34643	0.262816	0.594794
t812355	CAUCACCACCGUCGUCGCCAC	10	14	14	20	1.05137	4.38184	0.289192	0.621763
t808168	CAUAGAAUAGAUAGGUACAUAU	50	14	14	10	-0.87149	4.7801	0.342781	0.655509
t1090073	GAGAGGUGAAGGAAGCUAAUC	20	19	7	5	-1.14434	4.06698	0.34348	0.655509
t1188772	GGUGACGAUGGUGGUUAUGAC	10	0	0	0	-5.1243	2.34953	0.351671	0.655509
t229007	AAUGAGAUUUGUGUUGCUUAA	10	24	34	10	0.893916	4.73916	0.368331	0.655509
t902309	CGAUAACCGUGUGAUGACUGC	0	5	7	5	1.75242	2.97723	0.401171	0.655509
t1296055	UACAUUUAGUCAUGAACACC	0	0	7	0	5.10296	2.24109	0.408857	0.655509
t1655749	UUAAAGUAUAGGGACCAAAUU	35	14	27	25	0.627039	5.07749	0.424596	0.655509
t1324496	UAGCUCAAGGAUAUCACAUGA	0	0	7	0	5.10277	2.24109	0.426843	0.655509
t253029	AAUUUGGUCCCUAUACUUUAA	0	0	7	0	5.10247	2.24109	0.458897	0.670355
t1680826	UUAGAGGGACAAAAAACGGAC	15	19	7	5	-0.947019	3.95113	0.467689	0.670355
t992940	CUGACCAUGAAUUCCCAAACC	0	0	0	5	4.72553	2.04028	0.508363	0.692588
t1019508	CUUCUACAUGCUUUAGGAUAA	0	0	0	5	4.72562	2.04028	0.515415	0.692588
t806594	CAUACAAAUUGUCAAUCCGU	0	0	0	5	4.72616	2.04028	0.56378	0.733774
t401229	AGAGAUGUAUGGAGUGAGAGA	5305	5369	4165	3947	0.152294	12.4697	0.580193	0.733774
t943370	CGUCGUCGUCGUGGUUUGCAAU	0	0	0	5	4.7266	2.04028	0.609424	0.744891
t300757	ACCCAUCCAACUCUGAAGAUA	5	5	14	0	0.968312	3.29497	0.62363	0.744891
t798970	CAGUAAAUUGUGACCGUUGGA	15	19	7	10	-0.438765	4.1123	0.712834	0.809286
t84633	AAAUUAACUUCUUCCAUGCAU	5	0	0	0	-4.16519	1.91086	0.721157	0.809286
t1417954	UCCAACGGUUACAAUUUGCUA	0	5	0	0	-4.14899	1.90704	0.734958	0.809286
t1375128	UAUUUUUCGUCCUUCUAAUUU	0	5	0	0	-4.14896	1.90704	0.754276	0.809286
t957598	CUAAUCCUUUUUACAUCCACCA	0	5	0	0	-4.14894	1.90704	0.771645	0.809286
t1617014	UGGUGGAUGUAAAAAGGAUUAG	5	33	7	15	-0.215454	4.33156	0.899317	0.920729
t155935	AAGCAACACAAAUUUCAUUCAC	0	5	0	5	0.573212	2.45407	0.922589	0.922589
